# Supplementary material for: Factors associated with intrauterine contraceptive device use among women of reproductive age group in Addis Ababa, Ethiopia: A case control study
Source: PLoS One. 2020 Feb 18;15(2):e0229071. doi: 10.1371/journal.pone.0229071 (PMC7028271; doi:10.1371/journal.pone.0229071)
Supplement: S1 Dataset — (CSV) [file pone.0229071.s003.csv]

iucduse	Age	Maritalstatus	Religion	Educationlevel	husbandedulevel	occupation	monthlyincome	pregenancy	numberofpregen	plannedpreg	abortion	no.ofabortion	typeofabortion	familysize	ageyoungest	futureplanfertility	spacebirth	no.ofmocmethod	sourceofFPL	heardIUCD	seenIUCD	knowIUDinsertion	IUCDcanbefound	comfrtableprocedure	recommendtofriend	reasonforcontmeth	howlongcontc	commentofcmoc	iucdinfertility	iucdinfection	iucdcancer	iucdsexualint	iucdpegenancy	iucdmigrate	Husbandopinion	friendopinion	resonnotIUCD	toldabtIUCD	avaiIUCD	skilledpersonel	shortdurtfollowup	accesstoIUCD	newmaritalstatus	husbandnew	neweducation	newhusb	newreason	eduforana	occupanaly
0	1	1	1	1	1	6	2	2	0	0	2	0	0	0	0	1	1	1	1	2	2	2	6	2	1	5	3	2	3	3	3	3	3	3	1	1	2	2	2	2	2	2	2	1	1	1	4	2	2
0	1	1	1	1	3	6	2	2	0	0	2	0	0	0	0	1	1	2	6	2	2	2	6	2	2	1	1	6	3	3	3	3	3	3	3	3	7	1	1	2	2	2	2	3	1	3	1	2	2
0	1	1	1	3	3	1	6	1	1	1	2	0	0	1	1	1	2	3	6	1	2	2	6	2	2	6	1	2	2	3	3	3	3	3	3	3	10	2	2	2	2	2	2	3	3	3	5	1	2
0	1	1	1	3	3	1	6	2	0	0	2	0	0	0	0	1	1	2	6	2	2	2	6	2	2	1	1	6	3	3	3	3	3	3	3	3	7	1	1	2	2	2	2	3	3	3	1	1	2
0	1	1	1	3	3	1	6	2	0	0	2	0	0	0	0	1	2	2	6	2	2	2	6	2	2	3	1	2	2	2	2	2	2	1	1	3	7	2	2	2	2	2	2	3	3	3	7	1	2
0	1	1	1	3	3	2	6	2	0	0	2	0	0	0	0	1	3	1	1	2	2	2	1	2	2	4	2	1	2	2	2	2	2	2	4	2	10	2	2	2	2	2	2	3	3	3	3	1	2
0	1	1	1	3	4	1	6	1	1	1	2	0	0	1	1	1	2	1	1	2	2	2	6	1	2	7	1	2	3	2	3	3	3	3	3	3	10	2	2	2	2	2	2	5	3	5	7	1	2
0	1	1	1	3	4	6	1	2	0	0	2	0	0	0	0	1	3	1	1	2	2	2	6	2	2	1	3	1	2	2	2	3	3	3	3	3	9	2	2	2	2	2	2	5	3	5	1	1	2
0	1	1	1	4	2	3	6	2	0	0	2	0	0	0	0	1	2	3	1	1	2	2	1	2	2	2	2	1	2	3	3	2	3	1	2	3	14	1	1	1	1	1	2	2	5	2	2	2	1
0	1	1	1	4	4	3	6	2	0	0	1	1	1	0	0	1	3	2	1	1	2	2	1	1	1	3	1	2	1	3	2	3	2	1	2	2	3	1	1	1	1	1	2	5	5	5	7	2	1
0	1	1	1	4	4	4	4	1	1	2	1	1	1	1	2	1	3	2	8	1	1	2	1	2	2	2	1	1	1	1	2	1	1	1	2	2	5	1	1	1	1	1	2	5	5	5	2	2	2
0	1	1	1	4	5	3	6	1	1	2	2	0	0	1	2	1	3	3	8	1	2	2	1	2	2	3	1	2	2	2	2	2	2	2	1	2	15	1	1	1	1	1	2	5	5	5	7	2	1
0	1	1	2	3	3	1	6	1	1	1	1	1	1	1	2	1	3	3	1	2	2	2	1	2	1	1	1	2	3	1	3	3	2	1	2	2	10	2	1	2	2	2	2	3	3	3	1	1	2
0	1	1	2	3	3	1	6	1	2	1	2	0	0	2	3	1	1	1	1	2	2	2	1	2	2	1	1	1	2	2	3	3	3	3	2	2	5	2	2	2	2	1	2	3	3	3	1	1	2
0	1	1	2	3	5	5	5	2	0	0	2	0	0	0	0	1	3	2	1	1	1	1	1	2	2	2	2	3	1	1	1	1	1	2	4	1	5	1	2	2	2	1	2	5	3	5	2	1	2
0	1	1	2	4	3	3	6	2	0	0	2	0	0	0	0	1	3	2	6	2	2	2	6	2	2	4	1	2	2	3	2	2	2	1	3	3	7	2	2	2	2	2	2	3	5	3	3	2	1
0	1	1	4	4	4	3	6	2	0	0	2	0	0	0	0	1	2	4	1	1	2	2	1	1	2	4	3	1	1	3	3	3	2	1	4	2	5	1	1	1	1	1	2	5	5	5	3	2	1
0	1	2	1	3	2	3	6	2	0	0	2	1	1	0	0	1	3	1	1	2	2	2	6	1	2	7	1	1	3	3	3	2	3	3	4	3	9	2	2	2	2	2	1	2	3	2	7	1	1
0	1	2	1	3	3	6	2	2	0	0	2	0	0	0	0	1	3	2	1	2	2	2	6	2	2	3	1	2	3	3	3	3	3	3	4	2	9	2	2	2	2	2	1	3	3	3	7	1	2
0	1	2	1	3	6	2	1	2	0	0	1	1	1	0	0	1	3	3	3	1	2	2	1	2	2	3	1	4	2	2	2	3	3	3	4	3	13	2	2	2	2	1	1	5	3	0	7	1	2
0	1	2	1	3	6	2	2	2	0	0	2	0	0	0	0	1	1	2	1	2	2	2	1	1	2	5	1	2	2	2	2	2	2	3	4	3	9	2	2	2	2	1	1	5	3	0	4	1	2
0	1	2	1	3	6	3	6	2	0	0	1	1	1	0	0	1	3	3	1	2	2	2	1	1	2	5	1	1	3	3	3	3	3	3	4	3	9	2	2	2	2	2	1	5	3	0	4	1	1
0	1	2	1	3	6	3	6	2	0	0	2	0	0	0	0	1	3	1	1	2	2	2	3	2	2	3	1	2	3	3	3	3	3	3	4	3	3	2	2	2	2	2	1	5	3	0	7	1	1
0	1	2	1	3	6	3	6	2	0	0	2	0	0	0	0	1	3	2	1	2	2	2	1	2	2	7	1	2	3	3	3	3	3	3	4	3	9	1	2	2	2	2	1	5	3	0	7	1	1
0	1	2	1	3	6	3	6	2	0	0	2	0	0	0	0	1	3	2	2	2	2	2	1	1	2	3	2	2	2	2	2	2	2	3	1	1	6	1	1	2	2	1	1	5	3	0	7	1	1
0	1	2	1	4	4	3	6	2	0	0	1	1	1	0	0	1	3	2	1	2	2	2	6	2	2	3	1	2	3	2	2	3	2	2	4	2	9	2	2	2	2	2	1	5	5	5	7	2	1
0	1	2	1	4	4	3	6	2	0	0	2	0	0	0	0	1	1	2	8	2	2	2	1	2	2	3	1	2	2	2	2	3	2	2	1	1	9	2	2	2	2	2	1	5	5	5	7	2	1
0	1	2	1	4	4	3	6	2	0	0	2	0	0	0	0	1	3	2	1	2	2	2	6	2	2	3	1	2	2	3	3	3	3	3	4	3	6	2	2	2	2	2	1	5	5	5	7	2	1
0	1	2	1	4	4	3	6	2	0	0	2	0	0	0	0	1	3	4	1	1	1	1	3	2	1	3	1	2	2	2	2	2	2	2	4	3	10	1	1	1	1	1	1	5	5	5	7	2	1
0	1	2	1	4	6	3	6	2	0	0	2	0	0	0	0	1	2	4	1	1	2	2	1	2	1	3	1	1	2	2	2	2	2	3	4	1	7	1	1	1	1	1	1	5	5	0	7	2	1
0	1	2	1	4	6	3	6	2	0	0	2	0	0	0	0	1	3	1	1	2	2	2	6	1	2	7	1	1	3	3	3	2	3	3	4	3	9	2	2	2	2	2	1	5	5	0	7	2	1
0	1	2	1	4	6	3	6	2	0	0	2	0	0	0	0	1	3	3	1	1	2	2	1	2	2	5	1	3	2	3	2	1	1	2	4	3	10	2	2	2	2	2	1	5	5	0	4	2	1
0	1	2	1	4	6	3	6	2	0	0	2	0	0	0	0	1	3	4	1	1	2	2	1	2	1	6	1	1	2	2	2	2	2	2	3	3	9	1	2	2	2	1	1	5	5	0	5	2	1
0	1	2	1	4	6	3	6	2	0	0	2	1	1	0	0	1	2	4	1	1	2	2	1	2	2	3	1	2	3	3	3	3	3	3	4	2	7	2	2	2	2	2	1	5	5	0	7	2	1
0	1	2	1	5	5	4	5	1	1	1	2	0	0	1	1	1	3	4	1	1	2	1	1	2	1	6	1	1	2	1	2	2	2	2	2	2	5	1	1	1	1	1	1	5	5	5	5	2	2
0	1	2	2	3	4	3	6	2	0	0	2	0	0	0	0	1	3	4	1	1	2	2	1	2	2	1	2	1	2	2	2	2	2	2	4	2	3	2	2	2	2	2	1	5	3	5	1	1	1
0	1	2	2	4	6	2	6	2	0	0	2	0	0	0	0	1	3	1	1	2	2	2	1	1	2	8	1	4	3	3	3	3	3	3	4	3	9	2	2	2	2	2	1	5	5	0	6	2	2
0	1	2	3	4	4	3	6	2	0	0	2	0	0	0	0	1	3	2	1	2	2	2	6	2	2	3	1	2	2	2	2	2	2	3	4	2	15	2	2	2	2	2	1	5	5	5	7	2	1
0	1	2	3	4	4	3	6	2	0	0	2	0	0	0	0	1	3	3	6	1	2	2	1	2	2	3	1	2	2	1	2	2	2	2	4	3	3	2	2	2	2	2	1	5	5	5	7	2	1
0	1	2	4	3	6	3	6	2	0	0	2	0	0	0	0	1	3	1	1	1	2	2	1	2	2	6	1	4	2	3	2	3	3	3	4	3	7	1	1	1	2	1	1	5	3	0	5	1	1
0	1	2	4	3	6	3	6	2	0	0	2	0	0	0	0	1	3	1	1	2	2	2	1	2	2	6	1	4	3	3	3	3	3	3	4	2	9	2	2	2	2	2	1	5	3	0	5	1	1
0	1	2	4	4	5	3	6	2	0	0	2	0	0	0	0	1	3	2	1	1	2	1	1	2	1	3	1	1	2	2	2	3	2	2	4	2	3	1	1	1	1	1	1	5	5	5	7	2	1
0	1	2	5	3	6	3	6	2	0	0	2	1	1	0	0	1	3	1	1	1	2	2	6	2	2	5	1	3	2	3	1	1	1	2	4	3	10	2	2	2	2	1	1	5	3	0	4	1	1
0	2	1	1	1	1	1	6	1	1	1	2	0	0	1	1	1	2	4	1	1	1	1	1	1	2	11	2	2	1	1	1	1	1	1	3	1	7	1	1	1	2	2	2	1	1	1	7	2	2
0	2	1	1	1	1	1	6	1	1	2	1	1	1	1	3	2	0	1	3	2	2	2	1	2	2	2	1	4	3	3	3	3	3	3	2	2	3	2	2	2	2	1	2	1	1	1	2	2	2
0	2	1	1	1	2	1	6	1	1	2	2	0	0	1	1	1	2	2	3	1	2	2	1	1	2	1	1	3	1	1	2	2	2	1	2	3	7	1	2	2	2	1	2	2	1	2	1	2	2
0	2	1	1	1	2	1	6	1	2	1	2	0	0	2	2	2	0	3	1	1	2	2	1	2	2	1	1	2	2	3	2	2	2	2	3	3	3	1	1	1	1	1	2	2	1	2	1	2	2
0	2	1	1	1	2	1	6	2	0	0	1	1	2	0	0	1	3	2	1	1	2	2	1	1	1	1	3	1	2	2	1	2	2	3	1	1	7	1	1	2	1	1	2	2	1	2	1	2	2
0	2	1	1	1	3	1	6	1	1	1	1	1	1	1	3	1	3	3	8	1	1	1	1	2	2	5	3	4	2	1	2	2	2	2	2	2	5	2	2	2	2	2	2	3	1	3	4	2	2
0	2	1	1	1	3	1	6	1	1	1	1	1	2	1	2	1	1	3	1	1	2	1	1	2	1	11	1	2	2	2	2	2	2	2	1	1	11	1	1	1	1	1	2	3	1	3	7	2	2
0	2	1	1	1	3	1	6	1	1	1	2	0	0	1	2	1	2	4	1	1	1	1	1	1	2	11	2	2	1	1	1	1	1	1	3	1	7	1	1	1	2	2	2	3	1	3	7	2	2
0	2	1	1	1	3	1	6	1	3	1	2	0	0	3	1	1	2	2	1	2	2	2	1	1	2	5	1	2	3	3	3	3	3	3	3	3	9	1	1	1	2	1	2	3	1	3	4	2	2
0	2	1	1	1	4	1	6	1	3	1	2	0	0	3	2	1	1	2	1	2	2	2	6	2	2	4	1	4	3	1	3	3	1	2	1	1	5	2	2	1	1	1	2	5	1	5	3	2	2
0	2	1	1	1	4	1	6	1	3	1	2	0	0	3	2	1	3	1	1	2	2	2	6	2	2	2	1	1	2	1	3	3	3	2	2	1	14	2	2	2	2	2	2	5	1	5	2	2	2
0	2	1	1	1	4	1	6	1	3	1	2	0	0	3	3	1	2	1	1	2	2	2	6	2	2	7	1	3	3	3	3	3	3	3	3	3	9	2	2	2	2	2	2	5	1	5	7	2	2
0	2	1	1	1	5	1	6	1	2	1	2	0	0	2	3	1	2	2	1	1	1	2	1	1	1	1	3	1	2	2	2	2	2	3	1	1	4	1	1	1	1	1	2	5	1	5	1	2	2
0	2	1	1	2	1	1	5	1	2	1	2	0	0	2	3	1	1	3	1	1	1	2	1	2	2	2	3	1	2	2	2	1	2	3	2	2	7	1	1	1	1	1	2	1	2	1	2	2	2
0	2	1	1	2	2	1	6	1	3	2	2	0	0	3	2	2	0	3	1	1	2	2	1	2	2	1	2	1	2	2	2	2	2	2	3	3	5	1	1	1	1	1	2	2	2	2	1	2	2
0	2	1	1	2	3	1	6	1	2	1	1	0	0	2	2	1	3	3	1	1	2	2	1	2	1	5	3	2	2	1	1	1	2	2	2	3	6	1	1	2	2	1	2	3	2	3	4	2	2
0	2	1	1	2	3	1	6	1	2	1	1	1	1	2	2	1	3	4	1	1	2	2	1	2	2	5	3	2	2	1	2	2	2	2	2	2	5	1	1	2	2	1	2	3	2	3	4	2	2
0	2	1	1	2	3	1	6	1	2	1	1	1	2	2	3	1	3	3	1	1	2	2	1	2	2	5	3	2	3	1	2	1	2	3	2	2	7	1	1	2	2	1	2	3	2	3	4	2	2
0	2	1	1	2	4	5	2	1	2	1	2	0	0	2	2	1	2	4	1	1	2	2	1	2	2	1	1	2	2	2	2	2	2	3	3	3	7	1	2	2	2	2	2	5	2	5	1	2	2
0	2	1	1	3	1	1	6	1	3	1	2	0	0	3	1	1	2	1	8	1	2	2	1	1	2	3	1	4	2	2	2	2	2	2	1	1	4	1	2	2	2	1	2	1	3	1	7	1	2
0	2	1	1	3	1	1	6	1	3	1	2	0	0	3	1	2	0	3	1	1	2	2	6	1	2	11	1	2	2	3	3	3	3	3	3	3	7	2	1	2	2	2	2	1	3	1	7	1	2
0	2	1	1	3	1	1	6	2	0	0	2	0	0	0	0	1	1	2	1	1	2	2	1	1	1	6	3	3	2	3	3	3	3	2	1	1	4	2	1	2	2	2	2	1	3	1	5	1	2
0	2	1	1	3	1	5	5	1	2	1	1	1	2	1	3	1	2	2	1	1	2	2	1	2	2	2	1	1	1	1	2	2	1	2	3	3	12	1	1	1	1	1	2	1	3	1	2	1	2
0	2	1	1	3	3	1	2	2	0	0	2	0	0	0	0	1	1	2	2	1	1	1	1	2	1	8	1	4	2	3	2	3	2	3	1	1	7	1	1	1	1	1	2	3	3	3	6	1	2
0	2	1	1	3	3	1	6	1	1	1	1	0	0	1	2	1	1	3	1	1	2	2	1	2	2	11	1	4	3	3	3	3	3	3	3	3	12	1	1	1	2	2	2	3	3	3	7	1	2
0	2	1	1	3	3	1	6	1	1	1	1	1	1	1	3	1	2	3	8	1	1	1	1	2	2	5	3	6	2	1	2	3	3	3	2	2	13	2	2	2	2	1	2	3	3	3	4	1	2
0	2	1	1	3	3	1	6	1	1	1	2	0	0	1	1	1	3	3	1	1	2	2	6	1	2	11	1	2	2	3	3	3	3	3	3	3	7	2	1	2	2	2	2	3	3	3	7	1	2
0	2	1	1	3	3	1	6	1	1	1	2	0	0	1	1	1	3	3	1	2	2	2	6	1	2	8	1	2	3	3	3	3	3	3	3	3	10	2	2	2	2	2	2	3	3	3	6	1	2
0	2	1	1	3	3	1	6	1	1	1	2	0	0	1	2	1	2	3	1	1	2	2	1	1	2	5	1	2	3	3	3	3	3	3	3	2	7	1	1	2	2	1	2	3	3	3	4	1	2
0	2	1	1	3	3	1	6	1	2	1	2	0	0	2	1	1	3	4	8	1	1	1	1	2	2	2	1	1	2	2	2	2	2	2	1	1	13	1	1	1	1	1	2	3	3	3	2	1	2
0	2	1	1	3	3	5	3	1	1	1	2	0	0	1	2	1	2	3	1	1	2	2	1	2	2	1	1	1	3	3	3	3	3	3	3	3	10	1	1	1	1	1	2	3	3	3	1	1	2
0	2	1	1	3	3	5	4	1	2	1	2	0	0	2	3	1	3	4	1	1	2	2	1	1	2	11	3	1	3	1	3	3	3	3	3	3	3	1	1	1	1	1	2	3	3	3	7	1	2
0	2	1	1	3	4	1	6	1	1	1	1	1	2	1	2	1	2	3	1	1	2	2	1	2	2	4	1	1	2	2	2	2	2	2	3	3	3	1	1	1	1	1	2	5	3	5	3	1	2
0	2	1	1	3	4	1	6	1	1	1	1	2	2	1	2	1	1	3	1	1	2	2	1	2	2	11	3	2	1	1	2	1	2	3	3	3	7	1	1	1	1	1	2	5	3	5	7	1	2
0	2	1	1	3	4	1	6	1	1	1	2	0	0	1	1	1	2	3	1	2	2	2	1	2	2	5	2	2	3	3	3	3	3	3	3	3	7	1	1	1	2	1	2	5	3	5	4	1	2
0	2	1	1	3	4	1	6	1	1	1	2	0	0	1	2	1	1	3	1	1	2	2	4	2	2	5	2	4	3	3	3	3	2	3	2	2	7	1	1	2	2	2	2	5	3	5	4	1	2
0	2	1	1	3	4	1	6	1	1	1	2	0	0	1	2	1	2	1	1	2	2	2	6	2	1	7	1	1	1	3	1	1	2	1	3	3	9	2	2	2	2	2	2	5	3	5	7	1	2
0	2	1	1	3	4	1	6	1	2	1	1	1	1	2	2	1	3	4	1	1	2	2	1	2	2	5	3	1	2	1	2	2	2	2	3	3	7	1	1	2	2	1	2	5	3	5	4	1	2
0	2	1	1	3	4	1	6	1	2	1	1	1	2	2	2	2	0	2	1	1	2	2	1	2	2	1	1	4	2	2	2	2	2	2	3	3	7	1	1	1	1	1	2	5	3	5	1	1	2
0	2	1	1	3	4	1	6	1	2	1	2	0	0	2	2	1	2	3	1	1	2	2	1	1	2	11	4	2	2	2	2	3	3	3	3	2	10	1	1	1	2	1	2	5	3	5	7	1	2
0	2	1	1	3	4	1	6	1	2	1	2	0	0	2	3	1	3	4	1	1	2	2	1	1	2	11	3	1	3	1	3	3	3	3	3	3	3	1	1	1	1	1	2	5	3	5	7	1	2
0	2	1	1	3	4	1	6	1	3	1	2	0	0	3	3	2	0	3	1	1	2	2	1	2	1	8	2	4	1	2	2	2	1	3	2	2	9	2	2	2	2	2	2	5	3	5	6	1	2
0	2	1	1	3	4	1	6	2	0	0	2	0	0	0	0	1	2	3	1	2	2	2	1	2	2	5	2	2	3	3	3	3	3	3	3	3	7	1	1	1	2	1	2	5	3	5	4	1	2
0	2	1	1	3	4	4	2	2	0	0	2	0	0	0	0	1	3	4	2	1	2	2	1	2	1	2	3	2	2	1	2	3	3	1	2	1	2	1	1	2	2	1	2	5	3	5	2	1	2
0	2	1	1	3	4	4	4	1	1	1	1	1	2	1	1	1	3	3	1	1	2	2	1	2	2	1	2	2	2	2	2	2	2	2	3	3	7	1	1	2	2	1	2	5	3	5	1	1	2
0	2	1	1	3	4	4	5	1	1	1	2	0	0	1	3	1	1	4	2	1	2	2	6	2	2	3	3	4	2	1	2	1	2	1	3	3	7	2	1	1	2	1	2	5	3	5	7	1	2
0	2	1	1	3	4	5	2	2	0	0	2	0	0	0	0	1	2	2	8	2	2	2	1	2	2	2	3	1	2	2	2	2	2	2	3	3	9	2	2	2	2	2	2	5	3	5	2	1	2
0	2	1	1	3	4	5	3	1	0	1	2	0	0	1	3	1	1	2	1	1	2	2	1	2	2	4	2	1	2	1	2	2	2	2	3	3	7	1	1	1	1	1	2	5	3	5	3	1	2
0	2	1	1	3	4	6	2	2	0	0	2	0	0	0	0	1	1	2	1	2	2	2	1	2	2	3	3	3	2	3	3	3	3	3	1	3	4	2	2	2	2	2	2	5	3	5	7	1	2
0	2	1	1	3	5	1	6	1	1	2	1	1	1	1	2	1	2	4	8	1	1	2	1	2	2	2	1	1	1	1	2	3	2	1	2	2	7	1	2	2	2	1	2	5	3	5	2	1	2
0	2	1	1	3	5	1	6	1	1	2	2	0	0	1	1	1	2	2	1	2	2	2	1	2	2	3	3	3	2	3	3	3	3	3	3	3	4	2	2	2	2	2	2	5	3	5	7	1	2
0	2	1	1	3	5	1	6	1	2	1	2	0	0	2	1	1	2	2	1	1	1	1	1	2	1	3	1	2	2	2	2	2	2	2	1	3	7	1	1	2	1	1	2	5	3	5	7	1	2
0	2	1	1	3	5	1	6	1	2	1	2	0	0	2	2	1	1	3	1	1	2	2	6	2	1	11	1	1	1	2	1	3	2	3	2	3	8	1	2	1	2	1	2	5	3	5	7	1	2
0	2	1	1	3	5	1	6	1	2	1	2	0	0	2	2	1	2	2	1	1	2	2	1	2	2	4	1	1	2	3	3	3	3	3	2	3	3	1	1	1	1	1	2	5	3	5	3	1	2
0	2	1	1	3	5	1	6	1	2	1	2	0	0	2	2	2	0	1	1	2	2	2	1	2	2	8	1	4	3	3	3	3	3	3	2	3	7	1	1	1	2	1	2	5	3	5	6	1	2
0	2	1	1	3	5	1	6	1	3	1	2	0	0	3	2	1	3	4	8	1	1	2	1	2	2	4	1	1	2	1	2	3	1	1	2	2	5	1	1	1	1	1	2	5	3	5	3	1	2
0	2	1	1	3	5	1	6	1	3	1	2	0	0	3	2	1	3	4	8	1	1	2	1	2	2	4	2	1	2	1	2	2	1	1	2	2	2	1	1	1	1	1	2	5	3	5	3	1	2
0	2	1	1	3	5	1	6	2	0	0	1	1	2	0	0	1	1	3	1	2	2	2	1	2	2	1	1	4	3	3	3	3	3	1	3	3	2	2	2	2	2	2	2	5	3	5	1	1	2
0	2	1	1	3	5	4	5	2	0	0	1	1	2	0	0	1	1	3	8	1	1	1	1	1	1	8	1	4	2	2	2	2	2	3	1	1	3	1	1	1	1	1	2	5	3	5	6	1	2
0	2	1	1	4	2	1	6	1	3	1	2	0	0	3	3	1	3	2	1	1	2	2	1	1	1	4	3	2	2	1	2	2	1	1	1	2	4	2	2	2	2	2	2	2	5	2	3	2	2
0	2	1	1	4	3	1	2	1	1	1	2	0	0	1	3	1	2	3	1	1	1	2	1	2	2	3	3	3	2	3	2	2	3	1	1	1	2	1	1	1	1	1	2	3	5	3	7	2	2
0	2	1	1	4	3	1	5	1	2	1	2	0	0	2	2	1	2	2	1	2	2	2	1	2	2	5	1	1	3	1	3	3	3	3	3	3	5	2	2	2	2	2	2	3	5	3	4	2	2
0	2	1	1	4	3	1	6	1	2	1	1	1	2	1	2	1	2	4	1	1	2	2	1	2	2	1	1	1	2	2	2	2	2	2	3	3	3	1	1	1	1	1	2	3	5	3	1	2	2
0	2	1	1	4	3	5	3	1	1	1	2	0	0	1	2	1	2	2	1	1	1	2	1	2	1	4	1	1	2	2	3	2	3	2	3	2	4	1	1	1	1	1	2	3	5	3	3	2	2
0	2	1	1	4	4	1	6	1	1	1	1	0	0	1	2	1	1	3	1	1	2	2	1	2	2	11	1	4	3	3	3	3	3	3	3	3	12	1	1	1	2	2	2	5	5	5	7	2	2
0	2	1	1	4	4	1	6	1	1	1	2	0	0	1	1	1	2	3	1	1	2	2	1	2	2	11	4	1	3	1	3	1	3	3	3	3	7	2	2	1	2	2	2	5	5	5	7	2	2
0	2	1	1	4	4	1	6	1	1	1	2	0	0	1	1	1	2	4	1	1	2	2	1	1	2	2	1	2	1	2	2	3	2	1	3	1	2	1	1	1	1	1	2	5	5	5	2	2	2
0	2	1	1	4	4	1	6	1	2	1	2	0	0	2	2	1	3	2	1	1	2	1	1	2	1	2	1	6	3	3	3	3	2	2	2	1	10	1	1	1	1	1	2	5	5	5	2	2	2
0	2	1	1	4	4	4	2	1	3	1	2	0	0	3	2	1	2	4	1	1	1	1	1	1	2	5	2	4	2	2	2	2	2	1	2	1	2	2	1	1	2	2	2	5	5	5	4	2	2
0	2	1	1	4	4	4	4	1	1	1	2	0	0	1	3	1	2	2	1	2	2	2	6	2	2	4	1	1	2	2	2	2	2	2	3	3	3	1	2	1	2	2	2	5	5	5	3	2	2
0	2	1	1	4	4	4	4	1	3	1	2	0	0	3	2	1	3	3	8	1	1	1	1	1	1	2	1	1	2	2	2	2	2	3	2	1	14	1	1	1	1	1	2	5	5	5	2	2	2
0	2	1	1	4	4	5	5	1	1	1	2	0	0	1	1	2	0	4	1	2	2	2	4	2	2	2	1	1	2	3	3	3	3	3	3	3	7	2	2	1	2	2	2	5	5	5	2	2	2
0	2	1	1	4	4	7	5	2	0	0	2	0	0	0	0	1	1	2	1	2	2	2	1	2	2	4	3	1	2	2	2	2	2	2	2	3	9	2	2	1	2	1	2	5	5	5	3	2	2
0	2	1	1	4	5	1	6	1	1	1	2	0	0	0	0	1	1	3	1	2	2	2	6	1	1	5	1	6	3	3	3	3	3	3	3	3	10	2	2	1	2	2	2	5	5	5	4	2	2
0	2	1	1	4	5	1	6	1	2	1	2	0	0	1	1	1	1	4	1	1	1	1	1	1	2	5	1	3	3	2	3	1	1	2	2	2	7	1	1	1	2	1	2	5	5	5	4	2	2
0	2	1	1	4	5	1	6	1	2	1	2	0	0	2	2	2	0	1	1	2	2	2	1	2	2	8	2	3	3	3	3	3	3	3	2	3	13	1	1	1	2	1	2	5	5	5	6	2	2
0	2	1	1	4	5	1	6	2	0	0	1	1	2	0	0	1	1	4	1	1	2	2	1	2	2	2	1	1	1	1	3	3	3	1	2	2	5	1	1	1	1	1	2	5	5	5	2	2	2
0	2	1	1	4	5	1	6	2	0	0	2	0	0	0	0	1	1	1	1	2	2	2	6	2	2	5	3	1	1	1	2	3	3	3	1	1	7	1	2	1	2	2	2	5	5	5	4	2	2
0	2	1	1	4	5	5	2	1	2	1	2	0	0	2	1	1	2	2	1	1	2	2	1	2	2	4	1	1	2	1	3	2	1	2	3	3	7	1	1	1	1	1	2	5	5	5	3	2	2
0	2	1	1	4	5	7	2	1	1	1	2	0	0	1	1	1	1	4	1	1	1	1	1	1	1	6	1	6	2	2	2	2	1	2	1	1	1	1	1	1	1	1	2	5	5	5	5	2	2
0	2	1	1	4	5	7	3	1	1	1	2	0	0	1	2	1	1	4	1	1	1	2	1	2	2	10	2	3	3	1	3	3	3	3	3	3	7	1	1	1	1	1	2	5	5	5	7	2	2
0	2	1	1	5	1	1	6	1	3	1	2	0	0	3	1	1	2	3	1	2	2	2	6	2	2	8	1	3	2	2	1	1	2	2	1	1	7	1	2	1	2	2	2	1	5	1	6	2	2
0	2	1	1	5	3	6	5	1	1	1	2	0	0	1	2	1	2	3	1	1	2	2	1	2	1	5	2	3	3	1	3	1	3	3	2	3	5	1	1	1	2	1	2	3	5	3	4	2	2
0	2	1	1	5	4	4	2	2	0	0	2	0	0	0	0	1	3	4	2	1	2	2	1	2	1	2	3	2	2	1	2	3	3	1	2	1	2	1	1	2	2	1	2	5	5	5	2	2	2
0	2	1	1	5	4	4	5	1	1	1	2	0	0	1	3	1	2	4	1	1	2	2	1	2	2	4	1	2	2	2	2	2	2	2	2	3	3	1	1	1	1	1	2	5	5	5	3	2	2
0	2	1	1	5	4	4	5	2	0	0	2	0	0	0	0	1	2	4	1	1	2	2	3	1	2	4	3	3	3	1	3	2	3	3	3	3	7	1	1	1	2	2	2	5	5	5	3	2	2
0	2	1	1	5	4	5	2	2	0	0	2	0	0	0	0	1	1	4	1	1	2	2	1	2	2	8	4	3	2	2	2	2	1	1	1	1	4	1	1	1	2	1	2	5	5	5	6	2	2
0	2	1	1	5	5	4	2	1	3	1	2	0	0	3	3	1	2	4	1	1	1	1	1	2	1	8	1	4	2	2	2	2	2	2	1	2	5	1	1	1	1	1	2	5	5	5	6	2	2
0	2	1	1	5	5	4	3	1	2	1	2	0	0	2	3	1	3	4	8	1	1	1	1	1	1	2	2	1	2	2	2	2	2	2	2	3	14	1	1	1	1	1	2	5	5	5	2	2	2
0	2	1	1	5	5	4	5	1	1	1	2	0	0	1	3	1	1	4	2	1	2	2	6	2	2	3	3	4	2	1	2	1	2	1	3	3	7	2	1	1	2	1	2	5	5	5	7	2	2
0	2	1	1	5	5	4	5	1	2	1	2	0	0	1	2	1	3	4	1	1	2	2	1	2	2	2	1	1	2	2	3	3	2	1	2	2	2	1	1	1	1	1	2	5	5	5	2	2	2
0	2	1	1	5	5	4	5	1	2	1	2	0	0	2	3	2	0	3	1	1	2	2	3	2	2	4	1	1	3	1	2	2	2	2	3	1	5	1	1	1	1	1	2	5	5	5	3	2	2
0	2	1	1	5	5	4	5	1	2	1	2	0	0	2	3	2	0	4	1	1	1	1	1	1	1	2	2	1	2	2	2	2	2	2	2	2	14	1	1	1	1	1	2	5	5	5	2	2	2
0	2	1	1	5	5	4	5	1	3	1	2	0	0	3	1	1	2	4	1	1	2	2	1	2	2	1	3	1	2	1	2	2	2	3	3	3	6	1	1	1	1	1	2	5	5	5	1	2	2
0	2	1	1	5	5	4	5	1	3	1	2	0	0	3	2	1	2	4	1	1	2	2	1	2	2	1	1	1	2	1	2	1	2	3	3	3	5	1	1	2	2	2	2	5	5	5	1	2	2
0	2	1	1	5	5	4	5	2	0	0	2	0	0	0	0	1	2	4	1	1	1	1	1	2	1	4	1	4	2	2	2	2	2	2	1	1	7	1	1	1	1	1	2	5	5	5	3	2	2
0	2	1	1	5	5	7	5	1	1	1	2	0	0	1	3	1	2	3	1	1	2	2	1	2	2	4	3	2	2	2	2	2	2	2	1	2	3	1	1	1	1	1	2	5	5	5	3	2	2
0	2	1	1	5	5	7	5	1	2	1	2	0	0	2	1	1	2	4	1	1	2	2	1	1	2	11	3	1	3	3	3	3	3	3	3	2	7	1	1	2	2	1	2	5	5	5	7	2	2
0	2	1	1	5	5	7	5	1	3	1	2	0	0	3	1	1	3	4	1	1	2	2	1	2	2	1	1	1	1	2	3	3	2	1	2	2	2	1	1	1	1	1	2	5	5	5	1	2	2
0	2	1	2	1	2	1	6	1	1	1	2	0	0	1	2	1	1	3	1	1	1	1	1	2	2	2	2	2	3	1	1	1	3	1	2	3	14	1	1	1	1	1	2	2	1	2	2	2	2
0	2	1	2	1	2	1	6	1	3	1	1	1	2	3	3	2	0	2	1	2	2	2	6	2	2	4	3	4	3	3	3	3	3	3	3	3	9	2	2	2	2	2	2	2	1	2	3	2	2
0	2	1	2	1	3	1	6	1	1	2	2	0	0	1	3	2	0	4	1	1	2	2	1	1	2	6	2	2	2	1	2	2	2	1	1	1	3	1	1	1	1	1	2	3	1	3	5	2	2
0	2	1	2	2	2	6	5	1	3	1	1	1	2	3	3	1	1	4	1	1	2	1	1	2	2	2	3	2	1	1	3	1	1	1	2	2	7	1	1	1	1	1	2	2	2	2	2	2	2
0	2	1	2	2	3	1	6	2	0	0	2	0	0	0	0	1	1	3	6	2	2	2	1	2	2	3	2	3	2	1	3	1	1	1	1	3	10	2	2	2	2	2	2	3	2	3	7	2	2
0	2	1	2	2	4	1	6	2	0	0	2	0	0	0	0	1	1	2	1	2	2	2	1	2	2	4	2	3	2	2	2	2	2	2	1	1	4	2	2	2	2	1	2	5	2	5	3	2	2
0	2	1	2	3	2	5	4	1	1	1	2	0	0	1	2	1	2	3	1	1	2	2	1	2	2	2	1	1	2	2	2	2	2	2	2	3	14	1	1	1	1	1	2	2	3	2	2	1	2
0	2	1	2	3	3	1	6	1	1	1	2	0	0	1	1	1	2	3	1	1	2	2	1	1	2	5	3	2	3	3	3	3	3	3	3	3	11	1	1	1	1	1	2	3	3	3	4	1	2
0	2	1	2	3	3	1	6	1	1	1	2	0	0	1	1	1	2	3	1	1	2	2	1	2	2	1	1	2	3	3	3	3	3	2	3	2	5	1	1	1	2	1	2	3	3	3	1	1	2
0	2	1	2	3	3	1	6	1	2	1	2	0	0	2	1	1	2	3	1	1	2	2	1	2	2	1	1	2	3	3	3	3	3	2	3	2	5	1	1	1	2	1	2	3	3	3	1	1	2
0	2	1	2	3	3	1	6	1	3	1	1	0	0	3	1	1	2	3	1	1	2	2	1	1	2	5	3	2	3	3	3	3	3	3	3	3	11	1	1	1	1	1	2	3	3	3	4	1	2
0	2	1	2	3	3	5	4	1	2	1	2	0	0	2	2	1	2	3	1	1	2	2	1	2	2	5	2	2	2	1	1	2	2	2	2	2	7	1	1	2	2	1	2	3	3	3	4	1	2
0	2	1	2	3	3	7	3	1	1	1	1	2	3	1	3	1	1	2	1	2	2	2	6	2	2	4	2	1	2	2	3	3	2	1	3	3	9	1	2	2	2	2	2	3	3	3	3	1	2
0	2	1	2	3	4	1	6	2	1	1	2	0	0	0	3	1	1	3	6	1	2	2	6	2	2	6	1	2	2	1	1	1	2	1	2	2	7	1	1	2	2	2	2	5	3	5	5	1	2
0	2	1	2	3	4	5	1	1	3	1	2	0	0	3	1	2	0	4	1	1	1	1	1	2	2	2	1	3	2	2	2	2	2	2	2	3	14	1	1	1	1	1	2	5	3	5	2	1	2
0	2	1	2	4	3	1	6	2	0	0	2	0	0	0	0	1	1	3	6	1	2	2	6	2	2	6	1	2	2	1	1	1	2	1	2	2	7	1	1	2	2	2	2	3	5	3	5	2	2
0	2	1	2	4	4	1	6	1	1	1	2	0	0	1	2	1	1	4	1	1	2	2	1	2	2	12	1	6	2	1	2	1	2	1	3	3	7	1	1	2	2	2	2	5	5	5	7	2	2
0	2	1	2	4	5	1	6	1	2	1	2	0	0	2	3	1	2	3	1	2	2	2	6	2	2	2	3	1	3	3	3	3	3	3	3	3	9	2	2	2	2	2	2	5	5	5	2	2	2
0	2	1	2	5	1	1	1	1	2	1	2	0	0	2	1	1	3	4	1	1	1	1	1	1	1	8	1	4	2	1	2	1	1	1	1	1	2	1	1	1	1	1	2	1	5	1	6	2	2
0	2	1	2	5	1	2	6	2	0	0	1	1	2	0	0	1	2	1	1	1	2	2	1	1	1	4	3	2	2	1	2	1	1	2	3	2	5	2	1	1	1	1	2	1	5	1	3	2	2
0	2	1	2	5	4	4	5	1	2	1	1	1	2	2	1	1	1	4	1	1	2	2	1	2	1	5	1	1	2	2	2	3	3	2	1	1	7	1	1	1	2	1	2	5	5	5	4	2	2
0	2	1	2	5	5	1	6	1	1	1	2	0	0	1	2	1	1	4	1	1	2	2	1	2	2	12	1	6	2	1	2	1	2	1	3	3	7	1	1	2	2	2	2	5	5	5	7	2	2
0	2	1	3	1	5	1	6	2	0	0	1	1	2	0	0	1	1	1	8	1	2	2	3	1	1	8	1	4	2	1	2	2	2	3	1	3	4	2	1	2	2	1	2	5	1	5	6	2	2
0	2	1	3	3	5	1	6	1	2	1	2	0	0	2	3	2	0	2	8	1	1	1	1	1	1	2	2	3	2	2	2	2	2	3	2	1	14	1	1	1	1	1	2	5	3	5	2	1	2
0	2	1	3	3	5	5	4	1	2	1	2	0	0	2	2	1	2	1	1	2	2	2	6	2	2	7	1	1	2	2	2	2	2	2	3	3	9	2	2	2	2	2	2	5	3	5	7	1	2
0	2	1	3	3	5	7	4	2	0	0	1	1	2	0	0	1	2	1	1	2	2	2	1	2	2	5	1	1	3	3	3	3	3	3	3	3	9	2	2	2	2	2	2	5	3	5	4	1	2
0	2	1	3	4	5	5	4	1	2	1	2	0	0	2	2	1	2	2	1	2	2	2	6	2	2	4	1	1	3	2	2	2	3	3	3	3	3	1	2	2	2	2	2	5	5	5	3	2	2
0	2	1	4	1	5	1	6	1	3	1	1	1	2	3	1	2	0	4	1	1	2	2	1	1	2	11	4	2	3	3	3	3	3	3	3	3	5	1	1	1	1	1	2	5	1	5	7	2	2
0	2	1	4	2	4	1	6	1	1	2	2	0	0	1	2	1	2	4	1	1	2	2	1	2	1	5	3	2	2	2	2	3	3	3	1	1	7	1	1	1	2	1	2	5	2	5	4	2	2
0	2	1	4	3	3	7	3	1	2	1	2	0	0	2	1	1	3	4	1	1	2	2	1	1	2	11	3	4	3	1	1	1	2	2	3	3	12	1	1	1	1	1	2	3	3	3	7	1	2
0	2	1	4	3	4	5	4	1	3	1	2	0	0	3	2	1	2	2	1	1	2	2	1	1	1	2	1	1	2	2	2	3	1	2	1	3	4	1	2	1	2	1	2	5	3	5	2	1	2
0	2	1	4	3	5	1	6	1	1	1	1	0	0	3	2	1	2	3	1	1	2	2	6	2	2	2	1	6	2	2	2	2	2	2	2	2	7	1	1	1	1	1	2	5	3	5	2	1	2
0	2	1	4	4	3	1	6	1	1	1	2	0	0	1	3	1	1	3	1	1	1	1	1	1	1	11	4	2	1	1	1	1	1	3	2	1	7	1	1	1	1	1	2	3	5	3	7	2	2
0	2	1	4	4	4	1	6	1	1	1	2	0	0	1	3	1	1	1	1	1	2	2	1	1	2	12	1	1	2	2	2	2	2	2	3	3	11	1	1	1	2	1	2	5	5	5	7	2	2
0	2	1	4	4	4	5	5	1	3	1	2	0	0	3	3	1	2	4	1	1	2	2	1	2	2	6	3	2	1	3	2	3	3	2	1	2	3	1	1	1	1	1	2	5	5	5	5	2	2
0	2	1	4	4	5	7	5	1	2	1	1	2	2	2	1	1	1	4	1	1	2	2	6	2	2	11	1	2	2	1	2	1	1	1	3	2	7	1	1	1	2	1	2	5	5	5	7	2	2
0	2	1	4	5	5	4	5	1	2	1	2	0	0	2	3	1	2	4	1	1	2	2	1	2	2	5	3	1	1	3	3	2	1	3	3	2	5	2	1	1	1	1	2	5	5	5	4	2	2
0	2	2	1	1	1	2	6	2	0	0	1	1	1	0	0	2	0	4	2	1	2	2	4	2	1	8	1	4	2	1	2	2	2	2	4	2	3	1	2	1	2	1	1	1	1	1	6	2	2
0	2	2	1	3	4	3	6	2	0	0	2	0	0	0	0	1	2	4	1	2	1	1	1	2	2	1	3	1	3	1	2	1	1	1	4	2	1	1	1	1	1	1	1	5	3	5	1	1	1
0	2	2	1	3	4	6	2	2	0	0	2	0	0	0	0	1	3	2	6	2	2	2	6	2	2	7	1	2	3	1	3	3	1	3	4	3	9	2	2	1	2	2	1	5	3	5	7	1	2
0	2	2	1	3	6	5	2	2	0	0	1	1	2	0	0	1	3	3	1	2	2	2	6	2	2	3	1	4	3	3	3	3	3	3	4	3	9	2	2	1	2	2	1	5	3	0	7	1	2
0	2	2	1	4	4	3	6	2	0	0	1	1	1	0	0	1	2	2	8	2	2	2	1	1	1	3	1	2	2	2	2	2	2	2	4	3	3	1	1	1	1	1	1	5	5	5	7	2	1
0	2	2	1	4	6	3	6	2	0	0	2	0	0	0	0	1	2	4	1	1	2	2	1	2	2	6	1	2	2	2	2	2	3	2	4	1	7	1	1	1	1	1	1	5	5	0	5	2	1
0	2	2	2	3	1	2	6	2	0	0	1	1	2	0	0	1	2	2	1	1	2	1	1	2	2	5	3	2	2	2	2	2	2	2	2	1	7	1	1	1	1	1	1	1	3	1	4	1	2
0	2	2	2	3	1	5	5	1	2	1	1	1	2	2	1	1	2	2	1	2	2	2	1	2	2	2	1	3	3	3	3	3	3	3	2	3	3	2	2	2	2	2	1	1	3	1	2	1	2
0	2	2	2	3	3	6	2	2	0	0	1	1	2	0	0	1	2	2	8	1	1	2	1	2	2	4	3	1	2	2	2	2	2	2	3	2	12	1	1	1	1	1	1	3	3	3	3	1	2
0	2	2	2	3	6	5	2	2	0	0	2	0	0	0	0	2	0	2	8	2	2	2	1	2	2	5	1	4	3	3	3	3	3	3	4	3	9	2	2	2	2	1	1	5	3	0	4	1	2
0	2	2	2	4	5	4	5	1	1	2	2	0	0	1	2	1	1	4	1	1	1	1	1	2	2	1	3	1	2	2	2	2	2	3	4	3	7	1	1	1	1	1	1	5	5	5	1	2	2
0	2	2	2	5	1	2	1	2	0	0	1	1	2	0	0	1	2	2	1	1	2	1	1	2	2	5	3	2	2	2	2	2	2	2	2	1	7	1	1	1	1	1	1	1	5	1	4	2	2
0	2	2	2	5	5	6	5	2	0	0	2	0	0	0	2	1	1	3	1	1	1	1	1	2	2	6	2	2	2	2	3	1	1	1	3	2	5	1	1	1	1	1	1	5	5	5	5	2	2
0	2	2	3	3	4	6	2	1	1	2	2	0	0	1	3	1	3	4	8	1	1	1	1	2	2	4	3	1	2	1	2	2	1	2	3	3	3	1	1	1	1	1	1	5	3	5	3	1	2
0	2	2	3	3	5	5	2	1	3	1	2	0	0	3	3	2	0	1	1	2	2	2	6	2	2	4	3	1	2	3	3	3	3	3	3	3	10	1	2	2	2	2	1	5	3	5	3	1	2
0	2	2	3	3	5	5	5	1	1	1	2	0	0	1	1	1	2	2	1	1	1	2	1	2	2	2	1	1	2	2	2	2	2	2	3	3	7	1	1	1	1	1	1	5	3	5	2	1	2
0	2	2	3	4	5	5	5	2	0	0	1	1	1	0	0	1	2	4	1	1	2	2	1	2	2	1	1	1	2	2	2	2	2	2	4	3	7	1	1	1	1	1	1	5	5	5	1	2	2
0	2	2	4	3	4	6	2	1	2	1	2	0	0	2	2	1	3	3	1	1	2	2	1	2	2	3	1	3	2	2	2	3	2	2	1	3	7	1	1	1	1	1	1	5	3	5	7	1	2
0	2	2	4	3	6	4	4	1	1	1	1	2	1	1	1	2	0	4	6	2	2	2	1	2	1	6	1	4	2	1	2	2	2	1	1	1	3	1	1	1	2	1	1	5	3	0	5	1	2
0	2	2	4	4	4	3	6	2	0	0	2	0	0	0	0	1	1	3	2	1	2	2	1	2	2	3	1	2	2	1	2	2	2	2	4	1	7	1	1	1	1	1	1	5	5	5	7	2	1
0	2	2	4	4	5	1	6	2	0	0	2	0	0	0	0	1	3	4	1	1	2	2	1	2	1	1	1	2	2	1	2	2	2	2	4	1	7	1	1	1	1	1	1	5	5	5	1	2	2
0	2	3	4	4	5	4	4	1	1	1	1	1	2	1	3	1	2	2	1	1	1	1	1	1	1	4	2	1	2	2	2	2	2	2	4	3	11	1	1	1	1	1	1	5	5	5	3	2	2
0	2	3	4	4	6	7	3	2	0	0	2	0	0	0	0	1	2	1	1	2	2	2	1	1	2	3	1	4	2	2	2	2	2	2	1	1	4	2	2	1	2	2	1	5	5	0	7	2	2
0	3	1	1	1	1	1	6	1	2	1	1	1	1	1	3	2	0	1	1	2	2	2	1	1	2	7	1	2	3	3	3	3	3	3	3	3	7	2	2	1	2	2	2	1	1	1	7	2	2
0	3	1	1	1	3	1	6	1	1	1	1	1	1	1	3	1	2	1	1	2	2	2	1	1	2	7	1	2	3	3	3	3	3	3	3	3	7	2	2	2	2	2	2	3	1	3	7	2	2
0	3	1	1	1	3	1	6	1	3	1	1	1	1	3	3	1	1	4	1	1	1	1	1	1	1	3	4	2	2	2	2	2	2	2	1	2	3	1	1	1	1	1	2	3	1	3	7	2	2
0	3	1	1	1	3	1	6	1	3	1	2	0	0	3	3	2	0	3	1	1	2	2	1	2	2	1	3	1	2	2	2	2	2	2	3	3	7	1	1	1	1	1	2	3	1	3	1	2	2
0	3	1	1	2	3	4	2	1	1	2	2	0	0	0	3	1	2	4	1	1	1	1	1	1	2	2	1	1	2	1	2	2	2	2	1	1	5	1	1	1	1	1	2	3	2	3	2	2	2
0	3	1	1	2	5	1	6	1	3	1	2	0	0	3	3	2	0	3	1	1	2	2	1	1	1	1	2	1	2	2	3	3	2	3	1	1	7	1	1	1	1	1	2	5	2	5	1	2	2
0	3	1	1	3	3	1	6	1	3	1	1	2	1	3	3	2	0	3	1	1	1	2	1	1	2	1	1	3	2	2	2	2	2	2	3	3	3	1	1	1	1	1	2	3	3	3	1	1	2
0	3	1	1	3	3	5	5	1	3	1	2	0	0	3	3	2	0	4	8	1	1	1	1	2	2	2	1	2	2	1	2	2	1	2	3	3	5	1	1	1	1	1	2	3	3	3	2	1	2
0	3	1	1	3	3	6	1	1	2	1	2	0	0	2	3	1	1	3	1	1	1	1	1	2	2	6	4	2	1	1	1	1	2	2	3	2	5	1	1	1	1	1	2	3	3	3	5	1	2
0	3	1	1	3	4	6	3	1	2	1	2	0	0	2	1	1	3	4	1	1	2	2	1	2	2	4	3	1	2	3	3	3	3	3	3	1	6	1	1	1	1	1	2	5	3	5	3	1	2
0	3	1	1	3	4	6	4	1	1	2	1	1	1	0	0	1	1	3	1	1	2	2	1	2	2	1	3	1	1	1	3	1	1	1	3	2	5	1	1	1	1	1	2	5	3	5	1	1	2
0	3	1	1	3	5	1	6	1	2	1	2	0	0	2	3	1	2	2	1	1	1	1	1	1	2	4	1	1	2	1	2	2	1	2	1	1	7	1	1	1	1	1	2	5	3	5	3	1	2
0	3	1	1	3	5	1	6	1	3	1	2	0	0	3	3	1	1	4	1	1	2	2	1	1	2	5	2	1	3	3	3	3	3	3	2	3	3	1	1	1	2	2	2	5	3	5	4	1	2
0	3	1	1	3	5	1	6	1	3	1	2	0	0	3	3	2	0	4	1	1	2	2	6	1	1	1	3	1	2	2	2	2	2	2	1	1	3	1	1	1	1	1	2	5	3	5	1	1	2
0	3	1	1	3	5	4	2	1	2	2	1	3	1	2	3	2	0	4	1	1	2	2	1	2	2	2	3	1	3	3	3	3	3	1	2	3	2	1	1	1	2	1	2	5	3	5	2	1	2
0	3	1	1	3	5	7	5	1	2	2	2	0	0	2	2	1	1	2	8	1	2	2	1	1	1	3	2	4	2	1	2	1	2	1	1	1	5	1	1	1	1	1	2	5	3	5	7	1	2
0	3	1	1	4	5	1	2	2	0	0	1	2	2	0	0	1	1	2	1	2	2	2	1	2	2	8	3	4	3	3	3	3	3	3	3	3	9	2	2	1	2	1	2	5	5	5	6	2	2
0	3	1	1	4	5	7	5	1	2	1	2	0	0	2	3	1	1	2	8	1	1	2	1	2	2	5	3	4	2	2	2	3	2	3	2	1	7	2	2	1	2	1	2	5	5	5	4	2	2
0	3	1	1	5	5	7	5	1	2	1	2	0	0	2	3	1	1	2	8	1	1	2	1	2	2	5	3	4	2	2	2	3	2	2	2	1	13	2	2	2	2	1	2	5	5	5	4	2	2
0	3	1	2	1	3	1	6	1	3	1	2	0	0	3	3	2	0	4	8	1	1	1	1	2	2	4	3	1	2	2	2	2	2	2	2	2	7	1	1	1	1	1	2	3	1	3	3	2	2
0	3	1	2	5	4	4	5	1	2	2	2	0	0	2	3	1	3	4	8	1	1	2	1	2	1	5	3	3	2	2	2	2	1	1	2	3	4	1	1	1	2	1	2	5	5	5	4	2	2
0	3	1	2	5	5	4	5	1	3	1	2	0	0	3	2	2	0	1	1	2	2	2	1	2	2	5	2	2	2	2	2	2	2	2	1	1	7	2	1	2	2	2	2	5	5	5	4	2	2
0	3	1	3	3	5	6	3	1	2	1	2	0	0	2	2	2	0	3	1	1	1	1	1	1	1	5	1	1	2	2	2	2	2	2	1	3	15	1	1	1	1	1	2	5	3	5	4	1	2
0	3	1	3	4	5	4	4	1	3	1	2	0	0	3	3	2	0	2	1	2	2	2	6	2	2	2	2	1	2	3	3	3	1	3	3	3	5	2	2	2	2	2	2	5	5	5	2	2	2
0	3	1	4	1	1	1	6	1	3	1	2	0	0	3	1	1	3	3	1	1	2	2	1	2	2	3	3	2	3	3	3	3	3	3	3	3	7	1	1	1	1	1	2	1	1	1	7	2	2
0	3	1	4	2	5	1	6	1	3	1	2	0	0	3	3	2	0	3	1	1	1	1	1	2	2	4	3	2	2	2	2	2	2	2	3	3	7	1	1	1	1	1	2	5	2	5	3	2	2
0	3	1	4	3	2	1	6	1	3	1	2	0	0	3	3	2	0	3	1	1	2	2	1	2	2	1	3	1	3	3	2	2	2	1	3	2	2	1	1	1	1	1	2	2	3	2	1	1	2
0	3	1	4	3	3	1	6	1	2	1	2	0	0	2	1	1	3	3	1	1	2	2	1	2	2	3	3	2	3	3	3	3	3	3	3	3	7	1	1	1	1	1	2	3	3	3	7	1	2
0	3	1	4	3	4	1	6	1	3	1	2	0	0	3	3	2	0	2	8	1	1	1	1	1	2	4	3	2	2	2	2	2	2	2	3	3	16	1	1	1	1	1	2	5	3	5	3	1	2
0	3	1	4	3	5	1	6	1	3	1	2	0	0	3	3	2	0	3	1	1	2	2	1	2	2	3	1	4	2	3	2	3	3	3	1	1	4	2	2	1	2	2	2	5	3	5	7	1	2
0	3	1	4	4	4	4	5	1	3	1	2	0	0	3	3	2	0	2	1	1	2	2	1	2	2	5	3	1	2	3	2	2	2	2	3	3	3	1	1	1	1	1	2	5	5	5	4	2	2
0	3	1	4	4	5	4	5	1	3	1	2	0	0	3	2	2	0	3	1	1	2	2	1	2	2	4	3	1	1	2	2	1	3	1	2	2	5	2	2	1	2	2	2	5	5	5	3	2	2
0	3	2	1	2	3	1	6	2	0	0	2	0	0	0	0	1	1	4	1	1	2	2	1	2	2	1	3	1	1	1	3	1	1	1	3	3	5	1	1	1	1	1	1	3	2	3	1	2	2
0	3	2	1	4	6	6	3	2	0	0	1	2	1	0	0	1	3	4	1	1	1	1	1	1	1	8	2	1	2	2	2	2	2	1	4	1	2	1	1	1	1	1	1	5	5	0	6	2	2
0	3	2	3	5	5	1	6	1	3	1	2	0	0	3	2	1	2	2	1	1	2	1	1	2	2	3	1	1	2	2	2	2	1	1	3	1	10	1	1	1	2	1	1	5	5	5	7	2	2
0	3	2	4	1	5	1	6	1	1	1	2	0	0	1	3	1	1	3	1	2	2	2	6	2	2	5	2	1	3	2	3	3	3	3	4	3	9	2	2	1	2	2	1	5	1	5	4	2	2
0	3	3	1	1	6	6	3	1	1	1	2	0	0	1	3	1	1	1	1	1	1	1	1	1	1	8	3	1	2	1	3	2	1	2	1	1	5	1	1	1	2	1	1	5	1	0	6	2	2
0	3	3	1	1	6	7	5	2	0	0	1	1	2	0	0	1	1	4	1	1	2	2	1	2	1	8	1	4	2	1	2	2	2	3	1	1	3	1	1	1	1	1	1	5	1	0	6	2	2
0	3	3	1	5	5	7	5	1	2	1	1	1	1	1	3	1	1	4	1	1	2	1	1	2	2	1	2	2	1	2	1	1	2	2	4	3	7	1	1	1	1	1	1	5	5	5	1	2	2
0	3	3	3	3	6	6	4	1	3	1	2	0	0	3	3	2	0	4	3	1	2	2	1	2	2	6	3	4	3	1	3	3	3	3	4	1	6	1	1	1	1	1	1	5	3	0	5	1	2
0	3	3	4	1	6	1	6	1	3	1	1	1	2	3	3	2	0	3	8	1	1	1	1	1	2	8	2	4	2	1	2	2	1	2	4	3	5	1	1	1	1	1	1	5	1	0	6	2	2
0	3	3	4	4	6	6	3	2	0	0	2	0	0	0	0	2	0	2	2	1	2	2	1	2	1	4	3	2	2	1	2	2	2	2	4	3	5	1	2	1	1	1	1	5	5	0	3	2	2
0	3	3	4	5	5	4	5	1	1	2	2	0	0	1	3	1	2	4	1	1	1	1	1	1	1	8	4	3	2	2	2	2	2	2	2	3	4	1	1	1	1	1	1	5	5	5	6	2	2
0	3	4	3	4	6	5	3	1	2	1	1	2	1	2	3	1	3	4	1	1	2	2	1	2	1	3	1	2	2	1	2	3	3	3	4	2	7	1	2	1	2	1	1	5	5	0	7	2	2
0	4	1	1	1	1	1	6	1	3	1	2	0	0	3	3	2	0	3	1	2	2	2	6	1	1	1	4	2	3	3	3	3	3	3	3	3	9	2	2	1	2	2	2	1	1	1	1	2	2
0	4	1	1	1	1	6	1	1	3	1	2	0	0	3	3	1	1	2	1	1	2	2	6	2	2	11	1	2	3	3	3	3	3	3	3	3	10	1	1	1	2	1	2	1	1	1	7	2	2
0	4	1	1	1	4	1	6	1	3	1	2	0	0	3	3	2	0	2	1	1	1	1	1	2	2	4	3	1	2	2	2	1	1	1	3	3	7	1	1	1	1	1	2	5	1	5	3	2	2
0	4	1	1	3	3	1	6	1	2	1	2	0	0	2	3	2	0	2	1	1	2	2	6	1	2	11	4	1	2	3	3	3	3	3	3	3	13	2	2	1	2	2	2	3	3	3	7	1	2
0	4	1	1	4	4	1	6	1	3	1	1	1	2	3	2	2	0	4	1	1	2	2	1	2	2	1	2	1	3	1	1	1	3	1	2	1	2	1	1	1	1	1	2	5	5	5	1	2	2
0	4	1	4	2	3	5	5	1	3	1	2	0	0	3	3	2	0	3	1	1	1	2	1	2	2	1	3	1	2	1	2	2	2	2	3	3	7	1	1	1	1	1	2	3	2	3	1	2	2
0	4	1	4	5	4	7	5	1	3	1	2	0	0	3	3	2	0	3	1	1	1	2	1	1	1	8	1	4	2	1	2	3	2	2	1	1	3	1	1	1	1	1	2	5	5	5	6	2	2
0	4	3	3	5	6	4	5	1	3	1	2	0	0	3	3	2	0	4	1	1	1	2	1	1	1	3	1	4	2	1	2	2	2	2	4	1	3	1	1	1	1	1	1	5	5	0	7	2	2
0	4	3	3	5	6	7	5	1	3	1	2	0	0	3	3	2	0	4	1	1	1	1	1	1	2	4	3	4	2	2	2	2	2	2	4	3	3	1	1	1	1	1	1	5	5	0	3	2	2
0	4	4	1	4	3	4	5	1	3	1	2	0	0	3	3	2	0	4	1	1	1	1	1	1	1	4	4	2	2	2	2	2	2	2	4	3	10	1	1	1	1	1	1	3	5	3	3	2	2
1	1	1	1	3	4	1	6	1	1	1	1	1	2	1	2	1	2	4	1	1	1	1	1	1	1	8	5	4	2	2	2	2	2	2	1	1	17	1	1	1	1	1	2	5	3	5	6	1	2
1	1	1	1	4	5	4	5	1	1	1	2	0	0	1	1	1	1	4	1	1	1	1	1	1	1	2	5	1	2	2	2	2	2	2	1	3	17	1	1	1	1	1	2	5	5	5	2	2	2
1	1	1	2	3	1	5	2	1	1	2	2	0	0	1	3	1	2	2	1	1	1	1	1	1	1	2	5	1	3	2	3	2	2	2	1	3	17	1	1	1	1	1	2	1	3	1	2	1	2
1	1	1	2	3	4	1	6	1	1	1	2	0	0	1	2	1	1	3	6	1	1	1	1	1	1	8	5	2	2	2	3	1	2	1	1	3	17	1	1	1	1	1	2	5	3	5	6	1	2
1	2	1	1	1	2	1	6	1	1	2	2	0	0	1	3	2	0	2	8	1	1	1	1	1	1	8	5	3	2	3	2	2	3	3	1	1	17	1	1	1	2	1	2	2	1	2	6	2	2
1	2	1	1	2	3	1	6	1	2	1	2	0	0	2	3	1	3	3	8	1	1	1	1	2	1	2	5	1	2	2	2	2	2	2	1	1	17	1	1	1	1	1	2	3	2	3	2	2	2
1	2	1	1	3	1	2	6	1	3	1	1	1	2	3	2	1	2	4	8	1	1	1	1	2	1	8	5	1	2	2	2	3	2	2	1	3	17	1	1	1	1	1	2	1	3	1	6	1	2
1	2	1	1	3	3	1	6	1	1	2	2	0	0	1	3	2	0	2	8	1	2	2	1	2	1	8	5	4	2	3	3	2	2	2	1	1	17	1	1	1	2	1	2	3	3	3	6	1	2
1	2	1	1	3	3	1	6	1	2	1	2	0	0	2	3	1	3	1	1	1	1	1	1	2	1	5	5	1	2	2	2	2	3	2	1	1	17	1	1	1	2	1	2	3	3	3	4	1	2
1	2	1	1	3	3	1	6	1	2	2	2	0	0	2	3	2	0	2	8	1	1	2	1	2	1	5	5	4	2	3	3	2	2	2	1	1	17	1	1	1	1	1	2	3	3	3	4	1	2
1	2	1	1	3	3	1	6	1	2	2	2	0	0	2	3	2	0	2	8	1	2	2	1	2	1	5	5	4	2	3	3	2	2	2	1	1	17	1	1	1	2	1	2	3	3	3	4	1	2
1	2	1	1	3	3	4	5	1	1	2	2	0	0	1	3	1	2	4	8	1	1	1	1	1	1	4	5	2	1	2	2	2	2	3	1	1	17	1	1	1	1	1	2	3	3	3	3	1	2
1	2	1	1	3	4	1	6	1	1	1	1	1	2	1	3	1	2	2	1	1	1	1	1	2	1	1	5	1	2	2	2	2	2	2	3	3	17	1	1	1	1	1	2	5	3	5	1	1	2
1	2	1	1	3	4	1	6	1	2	1	2	0	0	2	3	1	2	2	8	1	1	1	1	1	1	5	5	4	2	2	2	2	2	2	1	3	17	1	1	1	1	1	2	5	3	5	4	1	2
1	2	1	1	3	4	1	6	1	2	1	2	0	0	2	3	1	2	3	8	1	2	2	1	1	1	5	5	4	2	2	2	2	2	2	1	3	17	1	1	1	1	1	2	5	3	5	4	1	2
1	2	1	1	3	4	1	6	1	3	1	2	0	0	3	2	1	3	4	8	1	1	1	1	2	1	2	5	3	2	2	2	2	2	2	1	3	17	1	1	1	1	1	2	5	3	5	2	1	2
1	2	1	1	3	4	4	5	1	2	1	2	0	0	2	1	1	2	4	2	1	1	1	1	2	1	8	5	3	2	3	2	2	2	1	1	1	17	1	1	1	1	1	2	5	3	5	6	1	2
1	2	1	1	3	5	1	6	1	1	1	1	2	2	1	2	1	1	3	8	1	1	1	1	1	1	1	5	1	1	3	3	2	2	2	1	1	17	1	1	1	1	1	2	5	3	5	1	1	2
1	2	1	1	3	5	1	6	1	1	1	2	0	0	1	3	1	1	4	8	1	1	1	1	2	2	6	5	1	3	2	3	3	2	2	3	1	17	1	1	1	1	1	2	5	3	5	5	1	2
1	2	1	1	3	5	1	6	1	1	1	2	0	0	1	3	1	3	1	1	1	1	1	1	1	1	6	5	1	2	2	2	2	1	3	1	1	17	1	1	1	1	1	2	5	3	5	5	1	2
1	2	1	1	3	5	1	6	1	2	1	2	0	0	2	3	1	1	2	8	1	1	1	1	2	1	2	5	1	2	2	2	2	2	2	1	1	17	1	1	1	1	1	2	5	3	5	2	1	2
1	2	1	1	3	5	4	3	1	2	1	2	0	0	2	3	1	3	3	1	1	1	1	1	2	1	5	5	1	2	3	2	2	2	2	3	1	17	1	1	1	2	1	2	5	3	5	4	1	2
1	2	1	1	4	2	5	5	1	3	1	2	0	0	3	2	1	2	3	8	1	1	1	1	1	1	2	5	3	2	2	2	2	2	2	1	1	17	1	1	1	1	1	2	2	5	2	2	2	2
1	2	1	1	4	3	5	2	1	3	1	2	0	0	3	1	2	0	4	8	1	1	1	1	1	2	5	5	1	3	3	2	3	2	3	1	3	17	2	1	1	2	1	2	3	5	3	4	2	2
1	2	1	1	4	4	1	2	1	1	1	1	1	2	1	3	1	1	4	8	1	1	1	1	2	2	8	5	4	2	2	2	2	3	3	1	1	17	1	1	1	2	1	2	5	5	5	6	2	2
1	2	1	1	4	4	1	2	1	1	2	1	1	2	1	3	1	1	4	1	1	1	1	1	1	2	8	5	4	2	2	2	2	3	3	1	1	17	1	1	1	2	1	2	5	5	5	6	2	2
1	2	1	1	4	4	1	6	1	1	1	2	0	0	1	3	1	2	4	8	1	1	2	1	2	2	8	5	4	2	3	3	3	3	3	1	3	17	1	1	1	2	1	2	5	5	5	6	2	2
1	2	1	1	4	4	1	6	1	2	1	2	0	0	2	2	1	1	4	1	1	1	1	1	2	2	8	5	1	2	1	2	1	2	1	2	2	17	1	1	1	1	1	2	5	5	5	6	2	2
1	2	1	1	4	5	1	2	1	2	2	2	0	0	2	3	1	3	4	8	1	1	1	1	1	1	8	5	4	2	2	2	2	2	2	1	1	17	1	1	1	2	1	2	5	5	5	6	2	2
1	2	1	1	4	5	1	6	1	1	1	2	0	0	1	2	1	2	3	1	1	1	1	1	2	2	2	5	1	2	2	2	2	2	2	1	3	17	1	1	1	1	1	2	5	5	5	2	2	2
1	2	1	1	4	5	1	6	1	1	1	2	0	0	1	2	1	2	3	1	1	1	2	1	1	1	5	5	3	2	1	2	2	1	2	1	1	17	1	1	1	1	1	2	5	5	5	4	2	2
1	2	1	1	4	5	1	6	1	1	1	2	0	0	1	3	1	3	3	8	1	1	1	1	1	1	6	5	1	2	2	2	2	1	3	1	1	17	1	1	1	1	1	2	5	5	5	5	2	2
1	2	1	1	4	5	1	6	1	2	1	1	2	1	2	1	1	3	2	1	1	1	1	1	2	1	8	5	4	2	2	3	3	3	2	1	1	17	1	1	1	2	1	2	5	5	5	6	2	2
1	2	1	1	4	5	3	6	1	1	2	2	0	0	1	3	1	2	4	8	1	1	1	1	1	2	2	5	3	2	2	2	3	2	2	1	1	17	1	1	1	1	1	2	5	5	5	2	2	1
1	2	1	1	4	5	4	3	1	1	1	1	1	1	1	2	1	3	3	8	1	1	1	1	2	1	5	5	4	1	1	1	3	2	2	1	1	17	1	1	1	1	1	2	5	5	5	4	2	2
1	2	1	1	4	5	4	3	1	1	1	1	1	2	1	3	1	2	2	1	1	1	1	1	1	1	2	5	1	2	2	2	2	2	2	1	1	17	1	1	1	1	1	2	5	5	5	2	2	2
1	2	1	1	4	5	7	5	1	1	1	2	0	0	1	3	1	2	4	8	1	1	1	1	1	1	1	5	1	2	2	2	2	2	2	1	3	17	1	1	1	1	1	2	5	5	5	1	2	2
1	2	1	1	5	3	7	5	2	0	0	1	1	2	0	0	1	2	4	8	1	1	1	1	2	1	8	5	4	2	3	2	2	1	2	1	1	17	1	1	2	2	1	2	3	5	3	6	2	2
1	2	1	1	5	5	4	4	1	1	1	1	1	2	1	2	1	2	3	8	1	1	1	1	1	1	2	5	1	2	2	2	2	2	2	1	1	17	1	1	1	1	1	2	5	5	5	2	2	2
1	2	1	1	5	5	4	5	1	3	1	2	0	0	3	1	2	0	4	1	1	1	1	1	1	1	5	5	1	2	1	2	2	2	2	1	1	17	1	1	1	1	1	2	5	5	5	4	2	2
1	2	1	1	5	5	7	5	1	3	1	2	0	0	3	3	2	2	4	8	1	1	1	1	1	1	6	5	1	2	2	2	2	2	2	1	3	17	1	1	1	1	1	2	5	5	5	5	2	2
1	2	1	2	2	5	7	2	1	2	1	2	0	0	2	3	1	3	2	1	1	1	2	1	1	1	2	5	4	2	1	2	2	2	1	1	1	17	1	1	1	2	1	2	5	2	5	2	2	2
1	2	1	2	3	2	1	6	2	0	0	1	1	2	0	0	2	0	3	1	1	1	2	1	2	1	2	5	2	2	1	3	2	1	3	1	1	17	1	1	1	1	1	2	2	3	2	2	1	2
1	2	1	2	3	3	1	6	1	1	1	2	0	0	1	1	1	2	4	8	1	1	1	1	2	2	5	5	1	2	2	2	2	2	2	1	2	17	1	1	1	1	1	2	3	3	3	4	1	2
1	2	1	2	3	3	1	6	1	2	2	2	0	0	2	2	1	2	3	1	1	1	1	1	2	1	5	5	4	1	2	2	2	2	2	1	1	17	1	1	1	1	1	2	3	3	3	4	1	2
1	2	1	2	3	4	1	6	2	0	0	2	0	0	0	0	1	1	4	1	1	1	1	1	2	1	8	5	2	2	2	2	2	2	2	3	3	17	1	1	1	1	1	2	5	3	5	6	1	2
1	2	1	2	3	4	1	6	2	0	0	1	1	1	0	0	1	2	2	1	1	1	1	1	2	1	2	5	1	2	2	2	2	2	2	1	3	17	1	1	1	2	1	2	5	3	5	2	1	2
1	2	1	2	3	5	5	5	1	2	1	2	0	0	2	3	2	3	2	8	1	1	1	1	1	1	2	5	1	2	2	2	2	2	2	1	1	17	1	1	1	1	1	2	5	3	5	2	1	2
1	2	1	2	4	2	1	6	1	2	0	1	1	2	2	3	2	0	2	1	1	1	2	1	2	1	2	5	2	2	1	3	2	1	3	1	1	17	1	1	1	1	1	2	2	5	2	2	2	2
1	2	1	2	4	2	5	5	1	2	1	2	0	0	2	3	1	1	4	8	1	1	1	1	2	1	5	5	1	2	2	2	2	2	2	3	3	17	1	1	1	2	2	2	2	5	2	4	2	2
1	2	1	2	4	4	1	6	1	2	0	2	0	0	2	1	2	3	2	1	1	1	1	1	2	1	8	5	2	2	2	2	2	2	2	3	3	17	1	1	1	1	1	2	5	5	5	6	2	2
1	2	1	2	4	4	5	5	1	2	1	2	0	0	2	2	1	3	4	8	1	1	1	1	1	1	5	5	2	2	2	3	1	2	1	1	3	17	1	1	1	1	1	2	5	5	5	4	2	2
1	2	1	2	4	5	1	6	1	3	1	2	0	0	3	2	1	3	4	1	1	1	1	1	1	1	8	5	4	2	2	2	1	2	2	1	3	17	1	1	1	1	1	2	5	5	5	6	2	2
1	2	1	4	2	4	1	6	1	1	1	1	1	2	1	3	1	1	4	8	1	1	1	1	2	1	1	5	4	2	2	2	3	2	2	1	3	17	1	1	1	1	1	2	5	2	5	1	2	2
1	2	1	4	3	3	2	6	2	0	0	2	0	0	0	0	1	2	4	8	1	2	2	1	1	1	1	5	4	1	2	1	2	1	1	1	1	17	2	1	1	1	1	2	3	3	3	1	1	2
1	2	1	4	3	4	1	6	1	3	1	2	0	0	3	1	2	0	4	1	1	2	2	1	1	1	8	5	2	2	2	2	2	2	2	1	2	17	1	1	1	1	1	2	5	3	5	6	1	2
1	2	1	4	3	4	1	6	1	3	1	2	0	0	3	2	2	0	1	1	1	1	1	1	1	1	2	5	3	2	3	2	2	2	2	1	1	17	1	1	1	1	1	2	5	3	5	2	1	2
1	2	1	4	3	5	5	4	1	1	1	2	0	0	1	3	1	1	4	8	1	1	1	1	2	2	8	5	1	2	3	3	2	2	3	3	1	17	1	1	1	1	1	2	5	3	5	6	1	2
1	2	1	4	4	5	5	4	1	2	1	2	0	0	2	1	1	2	4	1	1	1	1	1	2	1	1	5	1	2	2	2	2	2	2	3	3	17	1	1	1	1	1	2	5	5	5	1	2	2
1	2	1	4	5	4	1	6	1	2	1	2	0	0	2	3	1	2	3	4	1	1	1	1	1	1	8	5	2	2	1	2	2	2	2	1	1	17	1	1	1	1	1	2	5	5	5	6	2	2
1	2	1	4	5	6	5	4	1	3	1	2	0	0	3	2	2	0	4	8	1	1	1	1	2	1	6	5	3	1	1	2	2	3	3	2	3	17	1	2	1	2	1	2	5	5	0	5	2	2
1	2	1	5	5	5	7	5	1	2	1	2	0	0	2	3	1	2	3	8	1	1	1	1	2	1	2	5	4	2	2	2	2	2	2	1	1	17	1	1	1	1	1	2	5	5	5	2	2	2
1	2	2	1	1	6	6	2	2	0	0	2	0	0	0	0	2	0	4	1	1	2	2	1	2	2	8	5	4	2	3	3	2	3	2	4	1	17	1	1	1	1	1	1	5	1	0	6	2	2
1	2	3	4	5	5	7	5	1	1	1	1	2	2	1	3	1	3	4	8	1	1	1	1	1	1	5	5	1	2	2	2	2	2	2	4	3	17	1	1	1	1	1	1	5	5	5	4	2	2
1	2	4	4	5	6	5	4	1	3	1	2	0	0	3	2	2	0	2	8	1	2	2	1	2	1	6	5	3	1	1	2	2	3	3	2	3	17	1	2	2	2	1	1	5	5	0	5	2	2
1	3	1	1	1	4	1	6	1	3	1	2	0	0	3	3	1	2	2	1	1	1	1	1	1	2	1	5	1	2	2	2	2	2	2	1	3	17	1	1	1	1	1	2	5	1	5	1	2	2
1	3	1	1	2	4	1	6	1	3	1	2	0	0	3	3	2	0	3	8	1	1	1	1	2	1	8	5	4	2	2	2	2	2	1	1	3	17	1	1	1	1	1	2	5	2	5	6	2	2
1	3	1	1	3	3	1	6	1	3	1	1	2	2	3	3	2	0	3	8	1	1	1	1	1	1	1	5	1	2	2	2	2	2	2	1	3	17	1	1	1	1	1	2	3	3	3	1	1	2
1	3	1	1	3	4	1	6	1	3	1	2	0	0	3	3	2	0	2	8	1	1	1	1	1	1	2	5	3	2	2	2	2	2	2	1	3	17	1	1	1	1	1	2	5	3	5	2	1	2
1	3	1	1	3	4	1	6	1	3	1	2	0	0	3	3	2	0	2	8	1	1	1	1	1	1	8	5	1	2	2	2	2	2	2	1	3	17	1	1	1	1	1	2	5	3	5	6	1	2
1	3	1	1	3	4	4	5	1	3	1	2	0	0	3	3	2	0	4	1	1	1	1	1	2	1	5	5	2	2	2	2	2	2	2	1	1	17	1	1	1	2	1	2	5	3	5	4	1	2
1	3	1	1	3	4	6	2	1	3	1	1	1	2	3	3	2	0	2	8	1	1	1	1	1	1	2	5	3	2	2	2	2	2	2	1	1	17	1	1	1	1	1	2	5	3	5	2	1	2
1	3	1	1	3	5	1	6	1	3	1	2	0	0	3	2	2	0	2	8	1	1	1	1	1	1	2	5	1	2	2	2	2	2	2	1	3	17	1	1	1	1	1	2	5	3	5	2	1	2
1	3	1	1	3	5	6	3	1	3	1	2	0	0	3	3	2	0	4	1	1	1	1	1	1	1	1	5	1	3	3	1	3	2	1	1	1	17	1	1	1	1	1	2	5	3	5	1	1	2
1	3	1	1	4	4	1	6	1	1	1	2	0	0	1	3	1	2	4	8	1	1	1	1	2	2	8	5	4	3	3	3	3	3	3	1	3	17	1	1	1	1	1	2	5	5	5	6	2	2
1	3	1	1	4	4	1	6	1	2	2	2	0	0	2	3	2	0	2	1	1	1	1	1	1	1	8	5	2	2	2	1	2	1	3	1	1	17	1	1	1	1	1	2	5	5	5	6	2	2
1	3	1	1	4	4	4	5	1	2	1	2	0	0	2	1	1	2	4	2	1	1	1	1	2	1	8	5	3	2	3	2	2	2	1	1	1	17	1	1	1	1	1	2	5	5	5	6	2	2
1	3	1	1	4	4	4	5	1	3	1	1	2	2	3	3	2	0	3	1	1	1	1	1	1	1	8	5	1	2	2	2	2	2	2	1	3	17	1	1	1	1	1	2	5	5	5	6	2	2
1	3	1	1	4	4	7	5	1	3	1	1	1	2	3	3	1	1	4	1	1	1	1	1	2	1	8	5	2	2	1	3	2	2	2	1	1	17	1	1	1	1	1	2	5	5	5	6	2	2
1	3	1	1	4	4	7	5	1	3	1	1	1	2	3	3	1	3	4	1	1	1	1	1	2	1	8	5	2	2	1	3	2	2	2	1	1	17	1	1	1	1	1	2	5	5	5	6	2	2
1	3	1	1	4	5	1	3	1	3	1	2	0	0	3	1	1	2	4	1	1	1	1	1	1	1	1	5	3	2	2	2	2	3	2	2	2	17	1	1	1	1	1	2	5	5	5	1	2	2
1	3	1	1	4	5	4	3	1	1	1	1	1	2	1	3	1	2	4	8	1	1	1	1	1	1	2	5	1	2	2	2	2	2	2	1	1	17	1	1	1	1	1	2	5	5	5	2	2	2
1	3	1	1	4	5	4	5	1	1	2	2	0	0	1	2	2	0	2	1	1	1	1	1	1	1	8	5	4	2	2	2	2	2	2	1	1	17	1	1	1	1	1	2	5	5	5	6	2	2
1	3	1	1	4	5	4	5	1	2	1	2	0	0	2	3	2	0	4	8	1	1	1	1	1	1	1	5	1	2	2	2	2	2	2	3	3	17	1	1	1	1	1	2	5	5	5	1	2	2
1	3	1	1	4	5	5	5	1	3	1	1	1	2	3	3	2	0	1	1	1	1	1	1	2	2	2	5	3	3	3	2	2	1	2	1	1	17	1	1	1	1	1	2	5	5	5	2	2	2
1	3	1	1	5	3	1	6	1	3	1	2	0	0	3	1	2	0	2	1	1	1	1	1	1	1	8	5	2	2	2	3	2	2	2	1	1	17	1	1	1	1	1	2	3	5	3	6	2	2
1	3	1	1	5	3	1	6	1	3	1	2	0	0	3	1	2	0	3	1	1	1	1	1	1	1	8	5	2	2	2	3	2	2	2	1	1	17	1	1	1	1	1	2	3	5	3	6	2	2
1	3	1	1	5	4	1	6	1	3	1	2	0	0	3	1	2	0	3	8	1	1	1	1	1	2	8	5	2	2	2	2	2	2	2	1	1	17	1	1	1	1	1	2	5	5	5	6	2	2
1	3	1	1	5	4	4	5	1	1	2	1	1	2	1	3	1	2	3	1	1	1	2	1	1	1	8	5	4	2	3	3	2	2	3	3	3	17	1	1	1	2	1	2	5	5	5	6	2	2
1	3	1	1	5	5	4	5	1	3	1	2	0	0	3	3	2	0	1	1	1	1	1	1	1	1	2	5	1	2	2	2	2	2	2	1	1	17	1	1	1	1	1	2	5	5	5	2	2	2
1	3	1	1	5	5	7	5	1	2	1	2	0	0	2	3	1	3	4	1	1	1	1	1	2	1	8	5	4	2	2	2	2	2	2	1	1	17	1	1	1	1	1	2	5	5	5	6	2	2
1	3	1	2	1	2	5	4	1	3	1	2	0	0	3	3	1	2	2	8	1	1	1	1	2	1	8	5	3	2	2	3	2	2	2	1	3	17	1	1	1	1	1	2	2	1	2	6	2	2
1	3	1	2	1	4	1	6	1	3	1	2	0	0	3	3	2	0	2	1	1	1	1	1	2	2	5	5	1	2	2	2	2	2	2	1	3	17	1	1	1	1	1	2	5	1	5	4	2	2
1	3	1	2	2	4	1	6	1	3	1	2	0	0	3	3	2	0	2	6	1	1	2	1	2	2	8	5	2	1	2	2	2	2	3	1	1	17	1	1	1	1	1	2	5	2	5	6	2	2
1	3	1	2	2	5	1	6	1	3	1	2	0	0	3	3	2	0	4	8	1	1	1	1	1	1	5	5	3	2	2	2	2	1	1	1	1	17	1	1	1	1	1	2	5	2	5	4	2	2
1	3	1	2	3	4	1	6	1	3	1	2	0	0	3	3	2	0	4	8	1	1	2	1	2	1	8	5	2	1	2	2	2	2	3	1	1	17	1	1	1	1	1	2	5	3	5	6	1	2
1	3	1	2	3	4	5	5	2	0	0	1	2	1	3	0	1	2	4	8	1	1	2	1	1	1	8	5	1	2	1	1	1	1	3	2	3	17	1	1	1	1	1	2	5	3	5	6	1	2
1	3	1	2	3	5	5	2	1	3	1	2	0	0	3	3	2	0	3	8	1	1	1	1	1	1	2	5	4	2	2	2	2	2	2	1	1	17	1	1	1	1	1	2	5	3	5	2	1	2
1	3	1	2	4	5	1	6	1	3	1	2	0	0	3	3	2	0	3	8	1	1	1	1	1	1	5	5	3	2	2	2	2	1	1	1	1	17	1	1	1	1	1	2	5	5	5	4	2	2
1	3	1	2	4	5	4	4	1	2	1	2	0	0	2	3	2	0	4	1	1	1	1	1	1	1	1	5	1	2	2	2	2	2	2	3	1	17	1	1	1	1	1	2	5	5	5	1	2	2
1	3	1	2	5	3	1	6	1	2	1	2	0	0	2	3	2	0	4	8	1	1	1	1	1	1	8	5	1	2	2	2	2	2	2	1	1	17	1	1	1	1	1	2	3	5	3	6	2	2
1	3	1	3	3	4	1	6	1	3	1	2	0	0	3	3	2	0	3	8	1	1	1	1	2	2	1	5	1	2	2	2	2	2	2	1	2	17	1	1	1	1	1	2	5	3	5	1	1	2
1	3	1	3	3	5	1	6	1	3	1	2	0	0	3	3	2	0	2	8	1	1	1	1	2	2	2	5	1	2	2	2	2	2	2	1	3	17	1	1	1	1	1	2	5	3	5	2	1	2
1	3	1	3	4	3	4	4	1	3	1	2	0	0	3	3	2	0	2	8	1	1	1	1	1	1	1	5	1	2	2	2	2	2	2	3	3	17	1	1	1	1	1	2	3	5	3	1	2	2
1	3	1	3	5	5	4	5	1	2	1	2	0	0	2	3	2	0	2	8	1	1	1	1	2	1	5	5	3	2	2	2	2	2	2	1	3	17	1	1	1	1	1	2	5	5	5	4	2	2
1	3	1	3	5	5	4	5	1	3	1	2	0	0	3	3	1	1	3	8	1	1	1	1	1	1	2	5	3	2	2	3	2	2	2	1	3	17	1	1	1	1	1	2	5	5	5	2	2	2
1	3	1	4	2	1	6	2	1	3	2	2	0	0	3	3	2	0	2	1	1	2	2	1	1	1	2	5	1	1	1	1	1	1	2	1	1	17	1	1	1	1	1	2	1	2	1	2	2	2
1	3	1	4	2	5	1	6	1	2	1	2	0	0	2	3	1	1	4	8	1	1	1	1	2	2	8	5	1	3	2	2	1	2	2	3	1	17	1	1	1	1	1	2	5	2	5	6	2	2
1	3	1	4	3	4	5	3	1	2	1	2	0	0	2	3	2	0	3	8	1	1	1	1	2	1	2	5	1	2	2	3	2	2	2	1	1	17	1	1	1	2	2	2	5	3	5	2	1	2
1	3	1	4	4	5	1	6	1	3	1	2	0	0	3	2	1	2	4	8	1	1	1	1	1	2	4	5	1	3	1	3	3	1	1	2	2	17	1	1	1	1	1	2	5	5	5	3	2	2
1	3	1	4	4	5	4	2	1	3	1	2	0	0	3	3	1	3	3	8	1	1	1	1	1	2	6	5	4	2	3	2	2	1	1	3	2	17	1	1	1	1	1	2	5	5	5	5	2	2
1	3	1	4	4	5	4	5	1	3	1	2	0	0	3	3	2	0	4	8	1	1	1	1	2	2	1	5	1	2	2	2	2	2	2	3	3	17	1	1	1	1	1	2	5	5	5	1	2	2
1	3	1	4	4	5	7	5	1	2	1	2	0	0	2	3	2	0	2	1	1	1	1	1	1	1	1	5	4	2	2	2	2	2	2	1	1	17	1	1	1	1	1	2	5	5	5	1	2	2
1	3	1	4	5	5	7	5	1	2	1	2	0	0	2	3	2	0	4	8	1	1	1	1	1	1	1	5	1	2	2	2	2	2	2	3	1	17	1	1	1	1	1	2	5	5	5	1	2	2
1	3	1	4	5	5	7	5	1	3	1	2	0	0	3	1	2	0	4	8	1	1	1	1	1	1	8	5	1	2	2	2	2	2	2	1	1	17	1	1	1	1	1	2	5	5	5	6	2	2
1	3	1	4	5	5	7	5	1	3	1	2	0	0	3	3	2	0	3	8	1	1	1	1	1	1	1	5	3	2	2	2	2	2	2	1	1	17	1	1	1	1	1	2	5	5	5	1	2	2
1	3	3	1	1	4	6	2	1	1	1	1	2	1	1	3	1	1	3	1	1	1	1	1	2	1	8	5	1	1	2	2	2	2	2	4	1	17	1	1	1	1	1	1	5	1	5	6	2	2
1	3	3	2	5	6	4	4	2	0	1	1	1	2	0	0	1	1	2	1	1	1	1	1	1	2	5	5	1	2	2	2	2	2	3	1	1	17	1	1	1	1	1	1	5	5	0	4	2	2
1	3	3	3	5	5	7	5	1	3	1	2	0	0	3	3	2	0	4	8	1	1	1	1	1	1	1	5	1	2	2	2	2	2	2	4	1	17	1	1	1	1	1	1	5	5	5	1	2	2
1	3	3	4	5	5	7	5	1	2	1	2	0	0	2	3	2	0	4	8	1	1	1	1	2	2	1	5	1	2	3	2	2	1	2	4	3	17	1	1	1	1	1	1	5	5	5	1	2	2
1	3	3	4	5	5	7	5	1	3	1	2	0	0	3	3	2	0	4	8	1	1	1	1	1	1	5	5	3	2	2	2	2	2	2	3	3	17	1	1	1	1	1	1	5	5	5	4	2	2
1	4	1	1	2	3	1	6	1	3	1	2	0	0	3	3	2	0	2	1	1	1	1	1	2	1	2	5	4	2	2	2	2	2	1	1	3	17	1	1	1	1	1	2	3	2	3	2	2	2
1	4	1	1	5	4	4	5	1	3	1	2	0	0	3	3	2	0	2	8	1	1	1	1	2	1	5	5	1	2	2	2	2	2	2	3	3	17	1	1	1	1	1	2	5	5	5	4	2	2
1	4	1	1	5	4	7	5	1	3	1	2	0	0	3	3	2	0	4	8	1	1	2	3	2	1	6	5	4	2	2	2	2	2	2	1	1	17	1	1	1	1	1	2	5	5	5	5	2	2
1	4	1	2	1	1	5	5	1	3	1	2	0	0	3	3	2	0	4	8	1	1	1	1	2	1	1	5	1	3	3	3	2	2	3	1	3	17	1	1	1	1	1	2	1	1	1	1	2	2
1	4	1	4	4	5	4	5	1	2	1	2	0	0	2	3	2	0	2	1	1	1	1	1	1	1	1	5	1	2	2	2	2	2	2	1	1	17	1	1	1	1	1	2	5	5	5	1	2	2
1	4	1	4	4	5	7	5	1	2	1	2	0	0	2	3	2	0	4	1	1	1	1	1	1	1	2	5	4	2	2	2	2	2	2	1	1	17	1	1	1	1	1	2	5	5	5	2	2	2
1	4	1	5	5	5	7	5	1	2	1	2	0	0	2	3	2	0	4	8	1	1	1	1	1	1	8	5	1	2	2	2	2	2	2	1	1	17	1	1	1	1	1	2	5	5	5	6	2	2
[truncated: 16 more columns]
