# Supplementary material for: Factors associated with intrauterine contraceptive device use among women of reproductive age group in Addis Ababa, Ethiopia: A case control study
Source: PLoS One. 2020 Feb 18;15(2):e0229071. doi: 10.1371/journal.pone.0229071 (PMC7028271; doi:10.1371/journal.pone.0229071)
Supplement: S2 Dataset — (CSV) [file pone.0229071.s004.csv]

iucduse	Age	Maritalstatus	Religion	Educationlevel	husbandedulevel	occupation	monthlyincome	pregenancy	numberofpregen	plannedpreg	abortion	no.ofabortion	typeofabortion	familysize	ageyoungest	futureplanfertility	spacebirth	no.ofmocmethod	sourceofFPL	heardIUCD	seenIUCD	knowIUDinsertion	IUCDcanbefound	comfrtableprocedure	recommendtofriend	reasonforcontmeth	howlongcontc	commentofcmoc	iucdinfertility	iucdinfection	iucdcancer	iucdsexualint	iucdpegenancy	iucdmigrate	Husbandopinion	friendopinion	resonnotIUCD	toldabtIUCD	avaiIUCD	skilledpersonel	shortdurtfollowup	accesstoIUCD	newmaritalstatus	husbandnew	neweducation	newhusb	newreason	eduforana	occupanaly
no	15-20	married	orthodox	Can’t write and read	Can’t write and read	Daily laborer	500-999 birr	no	0	none	no	0	0	none	none	to space birth	1-3	1	Health facilities	no	no	no	Don’t know	no	yes	Highly effective in preventing pregnancy	2-6 years	Easy to use	don't know	don't know	don't know	don't know	don't know	don't know	Supporting	Supporting	It migrates to other parts of the body	no	no	no	no	no	Married	1	1	1	4	2	2
no	15-20	married	orthodox	Can’t write and read	Primary school (1-8th grade)	Daily laborer	500-999 birr	no	0	none	no	0	0	none	none	to space birth	1-3	2	Friends	no	no	no	Don’t know	no	no	No need of daily motivation	1-11 months	has many side effects	don't know	don't know	don't know	don't know	don't know	don't know	don't know	didnot discuss	Pain in Pelvic region	yes	yes	no	no	no	Married	3	1	3	1	2	2
no	15-20	married	orthodox	Primary school (1-8th grade)	Primary school (1-8th grade)	House wife	No income	yes	1	yes	no	0	0	1	1-6 months	to space birth	4-5	3	Friends	yes	no	no	Don’t know	no	no	Told by a friend to use	1-11 months	Easy to use	don't think	don't know	don't know	don't know	don't know	don't know	don't know	didnot discuss	because it goes into the uterus.	no	no	no	no	no	Married	3	3	3	5	1	2
no	15-20	married	orthodox	Primary school (1-8th grade)	Primary school (1-8th grade)	House wife	No income	no	0	none	no	0	0	none	none	to space birth	1-3	2	Friends	no	no	no	Don’t know	no	no	No need of daily motivation	1-11 months	has many side effects	don't know	don't know	don't know	don't know	don't know	don't know	don't know	didnot discuss	Pain in Pelvic region	yes	yes	no	no	no	Married	3	3	3	1	1	2
no	15-20	married	orthodox	Primary school (1-8th grade)	Primary school (1-8th grade)	House wife	No income	no	0	none	no	0	0	none	none	to space birth	4-5	2	Friends	no	no	no	Don’t know	no	no	No menstrual bleeding	1-11 months	Easy to use	don't think	don't think	don't think	don't think	don't think	yes	Supporting	didnot discuss	Pain in Pelvic region	no	no	no	no	no	Married	3	3	3	7	1	2
no	15-20	married	orthodox	Primary school (1-8th grade)	Primary school (1-8th grade)	Unemployed	No income	no	0	none	no	0	0	none	none	to space birth	5-10	1	Health facilities	no	no	no	Hospital (health center)	no	no	No weight gain	1-2 years	Effective in preventing pregnancy	don't think	don't think	don't think	don't think	don't think	don't think	not accesible	Against	because it goes into the uterus.	no	no	no	no	no	Married	3	3	3	3	1	2
no	15-20	married	orthodox	Primary school (1-8th grade)	Secondary school (9th -12th grade)	House wife	No income	yes	1	yes	no	0	0	1	1-6 months	to space birth	4-5	1	Health facilities	no	no	no	Don’t know	yes	no	No alternative method I know	1-11 months	Easy to use	don't know	don't think	don't know	don't know	don't know	don't know	don't know	didnot discuss	because it goes into the uterus.	no	no	no	no	no	Married	5	3	5	7	1	2
no	15-20	married	orthodox	Primary school (1-8th grade)	Secondary school (9th -12th grade)	Daily laborer	less than 500 birr	no	0	none	no	0	0	none	none	to space birth	5-10	1	Health facilities	no	no	no	Don’t know	no	no	No need of daily motivation	2-6 years	Effective in preventing pregnancy	don't think	don't think	don't think	don't know	don't know	don't know	don't know	didnot discuss	i dont know about IUCD	no	no	no	no	no	Married	5	3	5	1	1	2
no	15-20	married	orthodox	Secondary school (9th -12th grade)	Can write and read	Student	No income	no	0	none	no	0	0	none	none	to space birth	4-5	3	Health facilities	yes	no	no	Hospital (health center)	no	no	Husband approval	1-2 years	Effective in preventing pregnancy	don't think	don't know	don't know	don't think	don't know	yes	Against	didnot discuss	husband disapproval	yes	yes	yes	yes	yes	Married	2	5	2	2	2	1
no	15-20	married	orthodox	Secondary school (9th -12th grade)	Secondary school (9th -12th grade)	Student	No income	no	0	none	yes	1	induced	none	none	to space birth	5-10	2	Health facilities	yes	no	no	Hospital (health center)	yes	yes	No menstrual bleeding	1-11 months	Easy to use	yes	don't know	don't think	don't know	don't think	yes	Against	Against	IIrregular bleeding during menstruation	yes	yes	yes	yes	yes	Married	5	5	5	7	2	1
no	15-20	married	orthodox	Secondary school (9th -12th grade)	Secondary school (9th -12th grade)	Government employee	1500-1999 birr	yes	1	No	yes	1	induced	1	7 months- 2 years	to space birth	5-10	2	TV+health facilties+radio	yes	yes	no	Hospital (health center)	no	no	Husband approval	1-11 months	Effective in preventing pregnancy	yes	yes	don't think	yes	yes	yes	Against	Against	Increased risk of Pelvic Inflammatory Disease	yes	yes	yes	yes	yes	Married	5	5	5	2	2	2
no	15-20	married	orthodox	Secondary school (9th -12th grade)	completed secondary and above	Student	No income	yes	1	No	no	0	0	1	7 months- 2 years	to space birth	5-10	3	TV+health facilties+radio	yes	no	no	Hospital (health center)	no	no	No menstrual bleeding	1-11 months	Easy to use	don't think	don't think	don't think	don't think	don't think	don't think	Supporting	Against	plan to use it for the future	yes	yes	yes	yes	yes	Married	5	5	5	7	2	1
no	15-20	married	Muslim	Primary school (1-8th grade)	Primary school (1-8th grade)	House wife	No income	yes	1	yes	yes	1	induced	1	7 months- 2 years	to space birth	5-10	3	Health facilities	no	no	no	Hospital (health center)	no	yes	No need of daily motivation	1-11 months	Easy to use	don't know	yes	don't know	don't know	don't think	yes	Against	Against	because it goes into the uterus.	no	yes	no	no	no	Married	3	3	3	1	1	2
no	15-20	married	Muslim	Primary school (1-8th grade)	Primary school (1-8th grade)	House wife	No income	yes	2	yes	no	0	0	2	2-highest	to space birth	1-3	1	Health facilities	no	no	no	Hospital (health center)	no	no	No need of daily motivation	1-11 months	Effective in preventing pregnancy	don't think	don't think	don't know	don't know	don't know	don't know	Against	Against	Increased risk of Pelvic Inflammatory Disease	no	no	no	no	yes	Married	3	3	3	1	1	2
no	15-20	married	Muslim	Primary school (1-8th grade)	completed secondary and above	Own business	more than 2000 birr	no	0	none	no	0	0	none	none	to space birth	5-10	2	Health facilities	yes	yes	yes	Hospital (health center)	no	no	Husband approval	1-2 years	Reversible	yes	yes	yes	yes	yes	don't think	not accesible	Supporting	Increased risk of Pelvic Inflammatory Disease	yes	no	no	no	yes	Married	5	3	5	2	1	2
no	15-20	married	Muslim	Secondary school (9th -12th grade)	Primary school (1-8th grade)	Student	No income	no	0	none	no	0	0	none	none	to space birth	5-10	2	Friends	no	no	no	Don’t know	no	no	No weight gain	1-11 months	Easy to use	don't think	don't know	don't think	don't think	don't think	yes	don't know	didnot discuss	Pain in Pelvic region	no	no	no	no	no	Married	3	5	3	3	2	1
no	15-20	married	protestant	Secondary school (9th -12th grade)	Secondary school (9th -12th grade)	Student	No income	no	0	none	no	0	0	none	none	to space birth	4-5	4-highest	Health facilities	yes	no	no	Hospital (health center)	yes	no	No weight gain	2-6 years	Effective in preventing pregnancy	yes	don't know	don't know	don't know	don't think	yes	not accesible	Against	Increased risk of Pelvic Inflammatory Disease	yes	yes	yes	yes	yes	Married	5	5	5	3	2	1
no	15-20	unmarried	orthodox	Primary school (1-8th grade)	Can write and read	Student	No income	no	0	none	no	1	induced	none	none	to space birth	5-10	1	Health facilities	no	no	no	Don’t know	yes	no	No alternative method I know	1-11 months	Effective in preventing pregnancy	don't know	don't know	don't know	don't think	don't know	don't know	not accesible	didnot discuss	i dont know about IUCD	no	no	no	no	no	Single/divorced/widowed	2	3	2	7	1	1
no	15-20	unmarried	orthodox	Primary school (1-8th grade)	Primary school (1-8th grade)	Daily laborer	500-999 birr	no	0	none	no	0	0	none	none	to space birth	5-10	2	Health facilities	no	no	no	Don’t know	no	no	No menstrual bleeding	1-11 months	Easy to use	don't know	don't know	don't know	don't know	don't know	don't know	not accesible	Against	i dont know about IUCD	no	no	no	no	no	Single/divorced/widowed	3	3	3	7	1	2
no	15-20	unmarried	orthodox	Primary school (1-8th grade)	no husband	Unemployed	less than 500 birr	no	0	none	yes	1	induced	none	none	to space birth	5-10	3	Radio	yes	no	no	Hospital (health center)	no	no	No menstrual bleeding	1-11 months	No side effects	don't think	don't think	don't think	don't know	don't know	don't know	not accesible	didnot discuss	no reason	no	no	no	no	yes	Single/divorced/widowed	5	3	0	7	1	2
no	15-20	unmarried	orthodox	Primary school (1-8th grade)	no husband	Unemployed	500-999 birr	no	0	none	no	0	0	none	none	to space birth	1-3	2	Health facilities	no	no	no	Hospital (health center)	yes	no	Highly effective in preventing pregnancy	1-11 months	Easy to use	don't think	don't think	don't think	don't think	don't think	don't know	not accesible	didnot discuss	i dont know about IUCD	no	no	no	no	yes	Single/divorced/widowed	5	3	0	4	1	2
no	15-20	unmarried	orthodox	Primary school (1-8th grade)	no husband	Student	No income	no	0	none	yes	1	induced	none	none	to space birth	5-10	3	Health facilities	no	no	no	Hospital (health center)	yes	no	Highly effective in preventing pregnancy	1-11 months	Effective in preventing pregnancy	don't know	don't know	don't know	don't know	don't know	don't know	not accesible	didnot discuss	i dont know about IUCD	no	no	no	no	no	Single/divorced/widowed	5	3	0	4	1	1
no	15-20	unmarried	orthodox	Primary school (1-8th grade)	no husband	Student	No income	no	0	none	no	0	0	none	none	to space birth	5-10	1	Health facilities	no	no	no	Private clinic	no	no	No menstrual bleeding	1-11 months	Easy to use	don't know	don't know	don't know	don't know	don't know	don't know	not accesible	didnot discuss	IIrregular bleeding during menstruation	no	no	no	no	no	Single/divorced/widowed	5	3	0	7	1	1
no	15-20	unmarried	orthodox	Primary school (1-8th grade)	no husband	Student	No income	no	0	none	no	0	0	none	none	to space birth	5-10	2	Health facilities	no	no	no	Hospital (health center)	no	no	No alternative method I know	1-11 months	Easy to use	don't know	don't know	don't know	don't know	don't know	don't know	not accesible	didnot discuss	i dont know about IUCD	yes	no	no	no	no	Single/divorced/widowed	5	3	0	7	1	1
no	15-20	unmarried	orthodox	Primary school (1-8th grade)	no husband	Student	No income	no	0	none	no	0	0	none	none	to space birth	5-10	2	TV	no	no	no	Hospital (health center)	yes	no	No menstrual bleeding	1-2 years	Easy to use	don't think	don't think	don't think	don't think	don't think	don't know	Supporting	Supporting	Perforation occurs in the uterus	yes	yes	no	no	yes	Single/divorced/widowed	5	3	0	7	1	1
no	15-20	unmarried	orthodox	Secondary school (9th -12th grade)	Secondary school (9th -12th grade)	Student	No income	no	0	none	yes	1	induced	none	none	to space birth	5-10	2	Health facilities	no	no	no	Don’t know	no	no	No menstrual bleeding	1-11 months	Easy to use	don't know	don't think	don't think	don't know	don't think	don't think	not accesible	Against	i dont know about IUCD	no	no	no	no	no	Single/divorced/widowed	5	5	5	7	2	1
no	15-20	unmarried	orthodox	Secondary school (9th -12th grade)	Secondary school (9th -12th grade)	Student	No income	no	0	none	no	0	0	none	none	to space birth	1-3	2	TV+health facilties+radio	no	no	no	Hospital (health center)	no	no	No menstrual bleeding	1-11 months	Easy to use	don't think	don't think	don't think	don't know	don't think	don't think	Supporting	Supporting	i dont know about IUCD	no	no	no	no	no	Single/divorced/widowed	5	5	5	7	2	1
no	15-20	unmarried	orthodox	Secondary school (9th -12th grade)	Secondary school (9th -12th grade)	Student	No income	no	0	none	no	0	0	none	none	to space birth	5-10	2	Health facilities	no	no	no	Don’t know	no	no	No menstrual bleeding	1-11 months	Easy to use	don't think	don't know	don't know	don't know	don't know	don't know	not accesible	didnot discuss	Perforation occurs in the uterus	no	no	no	no	no	Single/divorced/widowed	5	5	5	7	2	1
no	15-20	unmarried	orthodox	Secondary school (9th -12th grade)	Secondary school (9th -12th grade)	Student	No income	no	0	none	no	0	0	none	none	to space birth	5-10	4-highest	Health facilities	yes	yes	yes	Private clinic	no	yes	No menstrual bleeding	1-11 months	Easy to use	don't think	don't think	don't think	don't think	don't think	don't think	not accesible	didnot discuss	because it goes into the uterus.	yes	yes	yes	yes	yes	Single/divorced/widowed	5	5	5	7	2	1
no	15-20	unmarried	orthodox	Secondary school (9th -12th grade)	no husband	Student	No income	no	0	none	no	0	0	none	none	to space birth	4-5	4-highest	Health facilities	yes	no	no	Hospital (health center)	no	yes	No menstrual bleeding	1-11 months	Effective in preventing pregnancy	don't think	don't think	don't think	don't think	don't think	don't know	not accesible	Supporting	Pain in Pelvic region	yes	yes	yes	yes	yes	Single/divorced/widowed	5	5	0	7	2	1
no	15-20	unmarried	orthodox	Secondary school (9th -12th grade)	no husband	Student	No income	no	0	none	no	0	0	none	none	to space birth	5-10	1	Health facilities	no	no	no	Don’t know	yes	no	No alternative method I know	1-11 months	Effective in preventing pregnancy	don't know	don't know	don't know	don't think	don't know	don't know	not accesible	didnot discuss	i dont know about IUCD	no	no	no	no	no	Single/divorced/widowed	5	5	0	7	2	1
no	15-20	unmarried	orthodox	Secondary school (9th -12th grade)	no husband	Student	No income	no	0	none	no	0	0	none	none	to space birth	5-10	3	Health facilities	yes	no	no	Hospital (health center)	no	no	Highly effective in preventing pregnancy	1-11 months	Reversible	don't think	don't know	don't think	yes	yes	don't think	not accesible	didnot discuss	because it goes into the uterus.	no	no	no	no	no	Single/divorced/widowed	5	5	0	4	2	1
no	15-20	unmarried	orthodox	Secondary school (9th -12th grade)	no husband	Student	No income	no	0	none	no	0	0	none	none	to space birth	5-10	4-highest	Health facilities	yes	no	no	Hospital (health center)	no	yes	Told by a friend to use	1-11 months	Effective in preventing pregnancy	don't think	don't think	don't think	don't think	don't think	don't think	don't know	didnot discuss	i dont know about IUCD	yes	no	no	no	yes	Single/divorced/widowed	5	5	0	5	2	1
no	15-20	unmarried	orthodox	Secondary school (9th -12th grade)	no husband	Student	No income	no	0	none	no	1	induced	none	none	to space birth	4-5	4-highest	Health facilities	yes	no	no	Hospital (health center)	no	no	No menstrual bleeding	1-11 months	Easy to use	don't know	don't know	don't know	don't know	don't know	don't know	not accesible	Against	Pain in Pelvic region	no	no	no	no	no	Single/divorced/widowed	5	5	0	7	2	1
no	15-20	unmarried	orthodox	completed secondary and above	completed secondary and above	Government employee	more than 2000 birr	yes	1	yes	no	0	0	1	1-6 months	to space birth	5-10	4-highest	Health facilities	yes	no	yes	Hospital (health center)	no	yes	Told by a friend to use	1-11 months	Effective in preventing pregnancy	don't think	yes	don't think	don't think	don't think	don't think	Against	Against	Increased risk of Pelvic Inflammatory Disease	yes	yes	yes	yes	yes	Single/divorced/widowed	5	5	5	5	2	2
no	15-20	unmarried	Muslim	Primary school (1-8th grade)	Secondary school (9th -12th grade)	Student	No income	no	0	none	no	0	0	none	none	to space birth	5-10	4-highest	Health facilities	yes	no	no	Hospital (health center)	no	no	No need of daily motivation	1-2 years	Effective in preventing pregnancy	don't think	don't think	don't think	don't think	don't think	don't think	not accesible	Against	IIrregular bleeding during menstruation	no	no	no	no	no	Single/divorced/widowed	5	3	5	1	1	1
no	15-20	unmarried	Muslim	Secondary school (9th -12th grade)	no husband	Unemployed	No income	no	0	none	no	0	0	none	none	to space birth	5-10	1	Health facilities	no	no	no	Hospital (health center)	yes	no	choosen by the service provider	1-11 months	No side effects	don't know	don't know	don't know	don't know	don't know	don't know	not accesible	didnot discuss	i dont know about IUCD	no	no	no	no	no	Single/divorced/widowed	5	5	0	6	2	2
no	15-20	unmarried	catholic	Secondary school (9th -12th grade)	Secondary school (9th -12th grade)	Student	No income	no	0	none	no	0	0	none	none	to space birth	5-10	2	Health facilities	no	no	no	Don’t know	no	no	No menstrual bleeding	1-11 months	Easy to use	don't think	don't think	don't think	don't think	don't think	don't know	not accesible	Against	plan to use it for the future	no	no	no	no	no	Single/divorced/widowed	5	5	5	7	2	1
no	15-20	unmarried	catholic	Secondary school (9th -12th grade)	Secondary school (9th -12th grade)	Student	No income	no	0	none	no	0	0	none	none	to space birth	5-10	3	Friends	yes	no	no	Hospital (health center)	no	no	No menstrual bleeding	1-11 months	Easy to use	don't think	yes	don't think	don't think	don't think	don't think	not accesible	didnot discuss	IIrregular bleeding during menstruation	no	no	no	no	no	Single/divorced/widowed	5	5	5	7	2	1
no	15-20	unmarried	protestant	Primary school (1-8th grade)	no husband	Student	No income	no	0	none	no	0	0	none	none	to space birth	5-10	1	Health facilities	yes	no	no	Hospital (health center)	no	no	Told by a friend to use	1-11 months	No side effects	don't think	don't know	don't think	don't know	don't know	don't know	not accesible	didnot discuss	Pain in Pelvic region	yes	yes	yes	no	yes	Single/divorced/widowed	5	3	0	5	1	1
no	15-20	unmarried	protestant	Primary school (1-8th grade)	no husband	Student	No income	no	0	none	no	0	0	none	none	to space birth	5-10	1	Health facilities	no	no	no	Hospital (health center)	no	no	Told by a friend to use	1-11 months	No side effects	don't know	don't know	don't know	don't know	don't know	don't know	not accesible	Against	i dont know about IUCD	no	no	no	no	no	Single/divorced/widowed	5	3	0	5	1	1
no	15-20	unmarried	protestant	Secondary school (9th -12th grade)	completed secondary and above	Student	No income	no	0	none	no	0	0	none	none	to space birth	5-10	2	Health facilities	yes	no	yes	Hospital (health center)	no	yes	No menstrual bleeding	1-11 months	Effective in preventing pregnancy	don't think	don't think	don't think	don't know	don't think	don't think	not accesible	Against	IIrregular bleeding during menstruation	yes	yes	yes	yes	yes	Single/divorced/widowed	5	5	5	7	2	1
no	15-20	unmarried	others	Primary school (1-8th grade)	no husband	Student	No income	no	0	none	no	1	induced	none	none	to space birth	5-10	1	Health facilities	yes	no	no	Don’t know	no	no	Highly effective in preventing pregnancy	1-11 months	Reversible	don't think	don't know	yes	yes	yes	don't think	not accesible	didnot discuss	because it goes into the uterus.	no	no	no	no	yes	Single/divorced/widowed	5	3	0	4	1	1
no	21-30	married	orthodox	Can’t write and read	Can’t write and read	House wife	No income	yes	1	yes	no	0	0	1	1-6 months	to space birth	4-5	4-highest	Health facilities	yes	yes	yes	Hospital (health center)	yes	no	i believe it is btter than other	1-2 years	Easy to use	yes	yes	yes	yes	yes	yes	don't know	Supporting	Pain in Pelvic region	yes	yes	yes	no	no	Married	1	1	1	7	2	2
no	21-30	married	orthodox	Can’t write and read	Can’t write and read	House wife	No income	yes	1	No	yes	1	induced	1	2-highest	to stop birth	0	1	Radio	no	no	no	Hospital (health center)	no	no	Husband approval	1-11 months	No side effects	don't know	don't know	don't know	don't know	don't know	don't know	Against	Against	IIrregular bleeding during menstruation	no	no	no	no	yes	Married	1	1	1	2	2	2
no	21-30	married	orthodox	Can’t write and read	Can write and read	House wife	No income	yes	1	No	no	0	0	1	1-6 months	to space birth	4-5	2	Radio	yes	no	no	Hospital (health center)	yes	no	No need of daily motivation	1-11 months	Reversible	yes	yes	don't think	don't think	don't think	yes	Against	didnot discuss	Pain in Pelvic region	yes	no	no	no	yes	Married	2	1	2	1	2	2
no	21-30	married	orthodox	Can’t write and read	Can write and read	House wife	No income	yes	2	yes	no	0	0	2	7 months- 2 years	to stop birth	0	3	Health facilities	yes	no	no	Hospital (health center)	no	no	No need of daily motivation	1-11 months	Easy to use	don't think	don't know	don't think	don't think	don't think	don't think	don't know	didnot discuss	IIrregular bleeding during menstruation	yes	yes	yes	yes	yes	Married	2	1	2	1	2	2
no	21-30	married	orthodox	Can’t write and read	Can write and read	House wife	No income	no	0	none	yes	1	spontaneous	none	none	to space birth	5-10	2	Health facilities	yes	no	no	Hospital (health center)	yes	yes	No need of daily motivation	2-6 years	Effective in preventing pregnancy	don't think	don't think	yes	don't think	don't think	don't know	Supporting	Supporting	Pain in Pelvic region	yes	yes	no	yes	yes	Married	2	1	2	1	2	2
no	21-30	married	orthodox	Can’t write and read	Primary school (1-8th grade)	House wife	No income	yes	1	yes	yes	1	induced	1	2-highest	to space birth	5-10	3	TV+health facilties+radio	yes	yes	yes	Hospital (health center)	no	no	Highly effective in preventing pregnancy	2-6 years	No side effects	don't think	yes	don't think	don't think	don't think	don't think	Against	Against	Increased risk of Pelvic Inflammatory Disease	no	no	no	no	no	Married	3	1	3	4	2	2
no	21-30	married	orthodox	Can’t write and read	Primary school (1-8th grade)	House wife	No income	yes	1	yes	yes	1	spontaneous	1	7 months- 2 years	to space birth	1-3	3	Health facilities	yes	no	yes	Hospital (health center)	no	yes	i believe it is btter than other	1-11 months	Easy to use	don't think	don't think	don't think	don't think	don't think	don't think	Supporting	Supporting	i want to use short term methods because thinking of pregenancy	yes	yes	yes	yes	yes	Married	3	1	3	7	2	2
no	21-30	married	orthodox	Can’t write and read	Primary school (1-8th grade)	House wife	No income	yes	1	yes	no	0	0	1	7 months- 2 years	to space birth	4-5	4-highest	Health facilities	yes	yes	yes	Hospital (health center)	yes	no	i believe it is btter than other	1-2 years	Easy to use	yes	yes	yes	yes	yes	yes	don't know	Supporting	Pain in Pelvic region	yes	yes	yes	no	no	Married	3	1	3	7	2	2
no	21-30	married	orthodox	Can’t write and read	Primary school (1-8th grade)	House wife	No income	yes	3-highest	yes	no	0	0	3- highest	1-6 months	to space birth	4-5	2	Health facilities	no	no	no	Hospital (health center)	yes	no	Highly effective in preventing pregnancy	1-11 months	Easy to use	don't know	don't know	don't know	don't know	don't know	don't know	don't know	didnot discuss	i dont know about IUCD	yes	yes	yes	no	yes	Married	3	1	3	4	2	2
no	21-30	married	orthodox	Can’t write and read	Secondary school (9th -12th grade)	House wife	No income	yes	3-highest	yes	no	0	0	3- highest	7 months- 2 years	to space birth	1-3	2	Health facilities	no	no	no	Don’t know	no	no	No weight gain	1-11 months	No side effects	don't know	yes	don't know	don't know	yes	don't think	Supporting	Supporting	Increased risk of Pelvic Inflammatory Disease	no	no	yes	yes	yes	Married	5	1	5	3	2	2
no	21-30	married	orthodox	Can’t write and read	Secondary school (9th -12th grade)	House wife	No income	yes	3-highest	yes	no	0	0	3- highest	7 months- 2 years	to space birth	5-10	1	Health facilities	no	no	no	Don’t know	no	no	Husband approval	1-11 months	Effective in preventing pregnancy	don't think	yes	don't know	don't know	don't know	don't think	Against	Supporting	husband disapproval	no	no	no	no	no	Married	5	1	5	2	2	2
no	21-30	married	orthodox	Can’t write and read	Secondary school (9th -12th grade)	House wife	No income	yes	3-highest	yes	no	0	0	3- highest	2-highest	to space birth	4-5	1	Health facilities	no	no	no	Don’t know	no	no	No alternative method I know	1-11 months	Reversible	don't know	don't know	don't know	don't know	don't know	don't know	don't know	didnot discuss	i dont know about IUCD	no	no	no	no	no	Married	5	1	5	7	2	2
no	21-30	married	orthodox	Can’t write and read	completed secondary and above	House wife	No income	yes	2	yes	no	0	0	2	2-highest	to space birth	4-5	2	Health facilities	yes	yes	no	Hospital (health center)	yes	yes	No need of daily motivation	2-6 years	Effective in preventing pregnancy	don't think	don't think	don't think	don't think	don't think	don't know	Supporting	Supporting	Headaches	yes	yes	yes	yes	yes	Married	5	1	5	1	2	2
no	21-30	married	orthodox	Can write and read	Can’t write and read	House wife	more than 2000 birr	yes	2	yes	no	0	0	2	2-highest	to space birth	1-3	3	Health facilities	yes	yes	no	Hospital (health center)	no	no	Husband approval	2-6 years	Effective in preventing pregnancy	don't think	don't think	don't think	yes	don't think	don't know	Against	Against	Pain in Pelvic region	yes	yes	yes	yes	yes	Married	1	2	1	2	2	2
no	21-30	married	orthodox	Can write and read	Can write and read	House wife	No income	yes	3-highest	No	no	0	0	3- highest	7 months- 2 years	to stop birth	0	3	Health facilities	yes	no	no	Hospital (health center)	no	no	No need of daily motivation	1-2 years	Effective in preventing pregnancy	don't think	don't think	don't think	don't think	don't think	don't think	don't know	didnot discuss	Increased risk of Pelvic Inflammatory Disease	yes	yes	yes	yes	yes	Married	2	2	2	1	2	2
no	21-30	married	orthodox	Can write and read	Primary school (1-8th grade)	House wife	No income	yes	2	yes	yes	0	0	2	7 months- 2 years	to space birth	5-10	3	Health facilities	yes	no	no	Hospital (health center)	no	yes	Highly effective in preventing pregnancy	2-6 years	Easy to use	don't think	yes	yes	yes	don't think	don't think	Against	didnot discuss	Perforation occurs in the uterus	yes	yes	no	no	yes	Married	3	2	3	4	2	2
no	21-30	married	orthodox	Can write and read	Primary school (1-8th grade)	House wife	No income	yes	2	yes	yes	1	induced	2	7 months- 2 years	to space birth	5-10	4-highest	Health facilities	yes	no	no	Hospital (health center)	no	no	Highly effective in preventing pregnancy	2-6 years	Easy to use	don't think	yes	don't think	don't think	don't think	don't think	Against	Against	Increased risk of Pelvic Inflammatory Disease	yes	yes	no	no	yes	Married	3	2	3	4	2	2
no	21-30	married	orthodox	Can write and read	Primary school (1-8th grade)	House wife	No income	yes	2	yes	yes	1	spontaneous	2	2-highest	to space birth	5-10	3	Health facilities	yes	no	no	Hospital (health center)	no	no	Highly effective in preventing pregnancy	2-6 years	Easy to use	don't know	yes	don't think	yes	don't think	don't know	Against	Against	Pain in Pelvic region	yes	yes	no	no	yes	Married	3	2	3	4	2	2
no	21-30	married	orthodox	Can write and read	Secondary school (9th -12th grade)	Own business	500-999 birr	yes	2	yes	no	0	0	2	7 months- 2 years	to space birth	4-5	4-highest	Health facilities	yes	no	no	Hospital (health center)	no	no	No need of daily motivation	1-11 months	Easy to use	don't think	don't think	don't think	don't think	don't think	don't know	don't know	didnot discuss	Pain in Pelvic region	yes	no	no	no	no	Married	5	2	5	1	2	2
no	21-30	married	orthodox	Primary school (1-8th grade)	Can’t write and read	House wife	No income	yes	3-highest	yes	no	0	0	3- highest	1-6 months	to space birth	4-5	1	TV+health facilties+radio	yes	no	no	Hospital (health center)	yes	no	No menstrual bleeding	1-11 months	No side effects	don't think	don't think	don't think	don't think	don't think	don't think	Supporting	Supporting	Headaches	yes	no	no	no	yes	Married	1	3	1	7	1	2
no	21-30	married	orthodox	Primary school (1-8th grade)	Can’t write and read	House wife	No income	yes	3-highest	yes	no	0	0	3- highest	1-6 months	to stop birth	0	3	Health facilities	yes	no	no	Don’t know	yes	no	i believe it is btter than other	1-11 months	Easy to use	don't think	don't know	don't know	don't know	don't know	don't know	don't know	didnot discuss	Pain in Pelvic region	no	yes	no	no	no	Married	1	3	1	7	1	2
no	21-30	married	orthodox	Primary school (1-8th grade)	Can’t write and read	House wife	No income	no	0	none	no	0	0	none	none	to space birth	1-3	2	Health facilities	yes	no	no	Hospital (health center)	yes	yes	Told by a friend to use	2-6 years	Reversible	don't think	don't know	don't know	don't know	don't know	don't think	Supporting	Supporting	Headaches	no	yes	no	no	no	Married	1	3	1	5	1	2
no	21-30	married	orthodox	Primary school (1-8th grade)	Can’t write and read	Own business	more than 2000 birr	yes	2	yes	yes	1	spontaneous	1	2-highest	to space birth	4-5	2	Health facilities	yes	no	no	Hospital (health center)	no	no	Husband approval	1-11 months	Effective in preventing pregnancy	yes	yes	don't think	don't think	yes	don't think	don't know	didnot discuss	is not suiable with hard/ labour work	yes	yes	yes	yes	yes	Married	1	3	1	2	1	2
no	21-30	married	orthodox	Primary school (1-8th grade)	Primary school (1-8th grade)	House wife	500-999 birr	no	0	none	no	0	0	none	none	to space birth	1-3	2	TV	yes	yes	yes	Hospital (health center)	no	yes	choosen by the service provider	1-11 months	No side effects	don't think	don't know	don't think	don't know	don't think	don't know	Supporting	Supporting	Pain in Pelvic region	yes	yes	yes	yes	yes	Married	3	3	3	6	1	2
no	21-30	married	orthodox	Primary school (1-8th grade)	Primary school (1-8th grade)	House wife	No income	yes	1	yes	yes	0	0	1	7 months- 2 years	to space birth	1-3	3	Health facilities	yes	no	no	Hospital (health center)	no	no	i believe it is btter than other	1-11 months	No side effects	don't know	don't know	don't know	don't know	don't know	don't know	don't know	didnot discuss	is not suiable with hard/ labour work	yes	yes	yes	no	no	Married	3	3	3	7	1	2
no	21-30	married	orthodox	Primary school (1-8th grade)	Primary school (1-8th grade)	House wife	No income	yes	1	yes	yes	1	induced	1	2-highest	to space birth	4-5	3	TV+health facilties+radio	yes	yes	yes	Hospital (health center)	no	no	Highly effective in preventing pregnancy	2-6 years	has many side effects	don't think	yes	don't think	don't know	don't know	don't know	Against	Against	no reason	no	no	no	no	yes	Married	3	3	3	4	1	2
no	21-30	married	orthodox	Primary school (1-8th grade)	Primary school (1-8th grade)	House wife	No income	yes	1	yes	no	0	0	1	1-6 months	to space birth	5-10	3	Health facilities	yes	no	no	Don’t know	yes	no	i believe it is btter than other	1-11 months	Easy to use	don't think	don't know	don't know	don't know	don't know	don't know	don't know	didnot discuss	Pain in Pelvic region	no	yes	no	no	no	Married	3	3	3	7	1	2
no	21-30	married	orthodox	Primary school (1-8th grade)	Primary school (1-8th grade)	House wife	No income	yes	1	yes	no	0	0	1	1-6 months	to space birth	5-10	3	Health facilities	no	no	no	Don’t know	yes	no	choosen by the service provider	1-11 months	Easy to use	don't know	don't know	don't know	don't know	don't know	don't know	don't know	didnot discuss	because it goes into the uterus.	no	no	no	no	no	Married	3	3	3	6	1	2
no	21-30	married	orthodox	Primary school (1-8th grade)	Primary school (1-8th grade)	House wife	No income	yes	1	yes	no	0	0	1	7 months- 2 years	to space birth	4-5	3	Health facilities	yes	no	no	Hospital (health center)	yes	no	Highly effective in preventing pregnancy	1-11 months	Easy to use	don't know	don't know	don't know	don't know	don't know	don't know	don't know	Against	Pain in Pelvic region	yes	yes	no	no	yes	Married	3	3	3	4	1	2
no	21-30	married	orthodox	Primary school (1-8th grade)	Primary school (1-8th grade)	House wife	No income	yes	2	yes	no	0	0	2	1-6 months	to space birth	5-10	4-highest	TV+health facilties+radio	yes	yes	yes	Hospital (health center)	no	no	Husband approval	1-11 months	Effective in preventing pregnancy	don't think	don't think	don't think	don't think	don't think	don't think	Supporting	Supporting	no reason	yes	yes	yes	yes	yes	Married	3	3	3	2	1	2
no	21-30	married	orthodox	Primary school (1-8th grade)	Primary school (1-8th grade)	Own business	1000-1499 birr	yes	1	yes	no	0	0	1	7 months- 2 years	to space birth	4-5	3	Health facilities	yes	no	no	Hospital (health center)	no	no	No need of daily motivation	1-11 months	Effective in preventing pregnancy	don't know	don't know	don't know	don't know	don't know	don't know	don't know	didnot discuss	because it goes into the uterus.	yes	yes	yes	yes	yes	Married	3	3	3	1	1	2
no	21-30	married	orthodox	Primary school (1-8th grade)	Primary school (1-8th grade)	Own business	1500-1999 birr	yes	2	yes	no	0	0	2	2-highest	to space birth	5-10	4-highest	Health facilities	yes	no	no	Hospital (health center)	yes	no	i believe it is btter than other	2-6 years	Effective in preventing pregnancy	don't know	yes	don't know	don't know	don't know	don't know	don't know	didnot discuss	IIrregular bleeding during menstruation	yes	yes	yes	yes	yes	Married	3	3	3	7	1	2
no	21-30	married	orthodox	Primary school (1-8th grade)	Secondary school (9th -12th grade)	House wife	No income	yes	1	yes	yes	1	spontaneous	1	7 months- 2 years	to space birth	4-5	3	Health facilities	yes	no	no	Hospital (health center)	no	no	No weight gain	1-11 months	Effective in preventing pregnancy	don't think	don't think	don't think	don't think	don't think	don't think	don't know	didnot discuss	IIrregular bleeding during menstruation	yes	yes	yes	yes	yes	Married	5	3	5	3	1	2
no	21-30	married	orthodox	Primary school (1-8th grade)	Secondary school (9th -12th grade)	House wife	No income	yes	1	yes	yes	2	spontaneous	1	7 months- 2 years	to space birth	1-3	3	Health facilities	yes	no	no	Hospital (health center)	no	no	i believe it is btter than other	2-6 years	Easy to use	yes	yes	don't think	yes	don't think	don't know	don't know	didnot discuss	Pain in Pelvic region	yes	yes	yes	yes	yes	Married	5	3	5	7	1	2
no	21-30	married	orthodox	Primary school (1-8th grade)	Secondary school (9th -12th grade)	House wife	No income	yes	1	yes	no	0	0	1	1-6 months	to space birth	4-5	3	Health facilities	no	no	no	Hospital (health center)	no	no	Highly effective in preventing pregnancy	1-2 years	Easy to use	don't know	don't know	don't know	don't know	don't know	don't know	don't know	didnot discuss	Pain in Pelvic region	yes	yes	yes	no	yes	Married	5	3	5	4	1	2
no	21-30	married	orthodox	Primary school (1-8th grade)	Secondary school (9th -12th grade)	House wife	No income	yes	1	yes	no	0	0	1	7 months- 2 years	to space birth	1-3	3	Health facilities	yes	no	no	Pharmacy	no	no	Highly effective in preventing pregnancy	1-2 years	No side effects	don't know	don't know	don't know	don't know	don't think	don't know	Against	Against	Pain in Pelvic region	yes	yes	no	no	no	Married	5	3	5	4	1	2
no	21-30	married	orthodox	Primary school (1-8th grade)	Secondary school (9th -12th grade)	House wife	No income	yes	1	yes	no	0	0	1	7 months- 2 years	to space birth	4-5	1	Health facilities	no	no	no	Don’t know	no	yes	No alternative method I know	1-11 months	Effective in preventing pregnancy	yes	don't know	yes	yes	don't think	yes	don't know	didnot discuss	i dont know about IUCD	no	no	no	no	no	Married	5	3	5	7	1	2
no	21-30	married	orthodox	Primary school (1-8th grade)	Secondary school (9th -12th grade)	House wife	No income	yes	2	yes	yes	1	induced	2	7 months- 2 years	to space birth	5-10	4-highest	Health facilities	yes	no	no	Hospital (health center)	no	no	Highly effective in preventing pregnancy	2-6 years	Effective in preventing pregnancy	don't think	yes	don't think	don't think	don't think	don't think	don't know	didnot discuss	Pain in Pelvic region	yes	yes	no	no	yes	Married	5	3	5	4	1	2
no	21-30	married	orthodox	Primary school (1-8th grade)	Secondary school (9th -12th grade)	House wife	No income	yes	2	yes	yes	1	spontaneous	2	7 months- 2 years	to stop birth	0	2	Health facilities	yes	no	no	Hospital (health center)	no	no	No need of daily motivation	1-11 months	No side effects	don't think	don't think	don't think	don't think	don't think	don't think	don't know	didnot discuss	Pain in Pelvic region	yes	yes	yes	yes	yes	Married	5	3	5	1	1	2
no	21-30	married	orthodox	Primary school (1-8th grade)	Secondary school (9th -12th grade)	House wife	No income	yes	2	yes	no	0	0	2	7 months- 2 years	to space birth	4-5	3	Health facilities	yes	no	no	Hospital (health center)	yes	no	i believe it is btter than other	6 years and above	Easy to use	don't think	don't think	don't think	don't know	don't know	don't know	don't know	Against	because it goes into the uterus.	yes	yes	yes	no	yes	Married	5	3	5	7	1	2
no	21-30	married	orthodox	Primary school (1-8th grade)	Secondary school (9th -12th grade)	House wife	No income	yes	2	yes	no	0	0	2	2-highest	to space birth	5-10	4-highest	Health facilities	yes	no	no	Hospital (health center)	yes	no	i believe it is btter than other	2-6 years	Effective in preventing pregnancy	don't know	yes	don't know	don't know	don't know	don't know	don't know	didnot discuss	IIrregular bleeding during menstruation	yes	yes	yes	yes	yes	Married	5	3	5	7	1	2
no	21-30	married	orthodox	Primary school (1-8th grade)	Secondary school (9th -12th grade)	House wife	No income	yes	3-highest	yes	no	0	0	3- highest	2-highest	to stop birth	0	3	Health facilities	yes	no	no	Hospital (health center)	no	yes	choosen by the service provider	1-2 years	No side effects	yes	don't think	don't think	don't think	yes	don't know	Against	Against	i dont know about IUCD	no	no	no	no	no	Married	5	3	5	6	1	2
no	21-30	married	orthodox	Primary school (1-8th grade)	Secondary school (9th -12th grade)	House wife	No income	no	0	none	no	0	0	none	none	to space birth	4-5	3	Health facilities	no	no	no	Hospital (health center)	no	no	Highly effective in preventing pregnancy	1-2 years	Easy to use	don't know	don't know	don't know	don't know	don't know	don't know	don't know	didnot discuss	Pain in Pelvic region	yes	yes	yes	no	yes	Married	5	3	5	4	1	2
no	21-30	married	orthodox	Primary school (1-8th grade)	Secondary school (9th -12th grade)	Government employee	500-999 birr	no	0	none	no	0	0	none	none	to space birth	5-10	4-highest	TV	yes	no	no	Hospital (health center)	no	yes	Husband approval	2-6 years	Easy to use	don't think	yes	don't think	don't know	don't know	yes	Against	Supporting	It migrates to other parts of the body	yes	yes	no	no	yes	Married	5	3	5	2	1	2
no	21-30	married	orthodox	Primary school (1-8th grade)	Secondary school (9th -12th grade)	Government employee	1500-1999 birr	yes	1	yes	yes	1	spontaneous	1	1-6 months	to space birth	5-10	3	Health facilities	yes	no	no	Hospital (health center)	no	no	No need of daily motivation	1-2 years	Easy to use	don't think	don't think	don't think	don't think	don't think	don't think	don't know	didnot discuss	Pain in Pelvic region	yes	yes	no	no	yes	Married	5	3	5	1	1	2
no	21-30	married	orthodox	Primary school (1-8th grade)	Secondary school (9th -12th grade)	Government employee	more than 2000 birr	yes	1	yes	no	0	0	1	2-highest	to space birth	1-3	4-highest	TV	yes	no	no	Don’t know	no	no	No menstrual bleeding	2-6 years	No side effects	don't think	yes	don't think	yes	don't think	yes	don't know	didnot discuss	Pain in Pelvic region	no	yes	yes	no	yes	Married	5	3	5	7	1	2
no	21-30	married	orthodox	Primary school (1-8th grade)	Secondary school (9th -12th grade)	Own business	500-999 birr	no	0	none	no	0	0	none	none	to space birth	4-5	2	TV+health facilties+radio	no	no	no	Hospital (health center)	no	no	Husband approval	2-6 years	Effective in preventing pregnancy	don't think	don't think	don't think	don't think	don't think	don't think	don't know	didnot discuss	i dont know about IUCD	no	no	no	no	no	Married	5	3	5	2	1	2
no	21-30	married	orthodox	Primary school (1-8th grade)	Secondary school (9th -12th grade)	Own business	1000-1499 birr	yes	0	yes	no	0	0	1	2-highest	to space birth	1-3	2	Health facilities	yes	no	no	Hospital (health center)	no	no	No weight gain	1-2 years	Effective in preventing pregnancy	don't think	yes	don't think	don't think	don't think	don't think	don't know	didnot discuss	Pain in Pelvic region	yes	yes	yes	yes	yes	Married	5	3	5	3	1	2
no	21-30	married	orthodox	Primary school (1-8th grade)	Secondary school (9th -12th grade)	Daily laborer	500-999 birr	no	0	none	no	0	0	none	none	to space birth	1-3	2	Health facilities	no	no	no	Hospital (health center)	no	no	No menstrual bleeding	2-6 years	Reversible	don't think	don't know	don't know	don't know	don't know	don't know	Supporting	didnot discuss	Headaches	no	no	no	no	no	Married	5	3	5	7	1	2
no	21-30	married	orthodox	Primary school (1-8th grade)	completed secondary and above	House wife	No income	yes	1	No	yes	1	induced	1	7 months- 2 years	to space birth	4-5	4-highest	TV+health facilties+radio	yes	yes	no	Hospital (health center)	no	no	Husband approval	1-11 months	Effective in preventing pregnancy	yes	yes	don't think	don't know	don't think	yes	Against	Against	Pain in Pelvic region	yes	no	no	no	yes	Married	5	3	5	2	1	2
no	21-30	married	orthodox	Primary school (1-8th grade)	completed secondary and above	House wife	No income	yes	1	No	no	0	0	1	1-6 months	to space birth	4-5	2	Health facilities	no	no	no	Hospital (health center)	no	no	No menstrual bleeding	2-6 years	Reversible	don't think	don't know	don't know	don't know	don't know	don't know	don't know	didnot discuss	Headaches	no	no	no	no	no	Married	5	3	5	7	1	2
no	21-30	married	orthodox	Primary school (1-8th grade)	completed secondary and above	House wife	No income	yes	2	yes	no	0	0	2	1-6 months	to space birth	4-5	2	Health facilities	yes	yes	yes	Hospital (health center)	no	yes	No menstrual bleeding	1-11 months	Easy to use	don't think	don't think	don't think	don't think	don't think	don't think	Supporting	didnot discuss	Pain in Pelvic region	yes	yes	no	yes	yes	Married	5	3	5	7	1	2
no	21-30	married	orthodox	Primary school (1-8th grade)	completed secondary and above	House wife	No income	yes	2	yes	no	0	0	2	7 months- 2 years	to space birth	1-3	3	Health facilities	yes	no	no	Don’t know	no	yes	i believe it is btter than other	1-11 months	Effective in preventing pregnancy	yes	don't think	yes	don't know	don't think	don't know	Against	didnot discuss	cancer	yes	no	yes	no	yes	Married	5	3	5	7	1	2
no	21-30	married	orthodox	Primary school (1-8th grade)	completed secondary and above	House wife	No income	yes	2	yes	no	0	0	2	7 months- 2 years	to space birth	4-5	2	Health facilities	yes	no	no	Hospital (health center)	no	no	No weight gain	1-11 months	Effective in preventing pregnancy	don't think	don't know	don't know	don't know	don't know	don't know	Against	didnot discuss	IIrregular bleeding during menstruation	yes	yes	yes	yes	yes	Married	5	3	5	3	1	2
no	21-30	married	orthodox	Primary school (1-8th grade)	completed secondary and above	House wife	No income	yes	2	yes	no	0	0	2	7 months- 2 years	to stop birth	0	1	Health facilities	no	no	no	Hospital (health center)	no	no	choosen by the service provider	1-11 months	No side effects	don't know	don't know	don't know	don't know	don't know	don't know	Against	didnot discuss	Pain in Pelvic region	yes	yes	yes	no	yes	Married	5	3	5	6	1	2
no	21-30	married	orthodox	Primary school (1-8th grade)	completed secondary and above	House wife	No income	yes	3-highest	yes	no	0	0	3- highest	7 months- 2 years	to space birth	5-10	4-highest	TV+health facilties+radio	yes	yes	no	Hospital (health center)	no	no	No weight gain	1-11 months	Effective in preventing pregnancy	don't think	yes	don't think	don't know	yes	yes	Against	Against	Increased risk of Pelvic Inflammatory Disease	yes	yes	yes	yes	yes	Married	5	3	5	3	1	2
no	21-30	married	orthodox	Primary school (1-8th grade)	completed secondary and above	House wife	No income	yes	3-highest	yes	no	0	0	3- highest	7 months- 2 years	to space birth	5-10	4-highest	TV+health facilties+radio	yes	yes	no	Hospital (health center)	no	no	No weight gain	1-2 years	Effective in preventing pregnancy	don't think	yes	don't think	don't think	yes	yes	Against	Against	It migrates to other parts of the body	yes	yes	yes	yes	yes	Married	5	3	5	3	1	2
no	21-30	married	orthodox	Primary school (1-8th grade)	completed secondary and above	House wife	No income	no	0	none	yes	1	spontaneous	none	none	to space birth	1-3	3	Health facilities	no	no	no	Hospital (health center)	no	no	No need of daily motivation	1-11 months	No side effects	don't know	don't know	don't know	don't know	don't know	yes	don't know	didnot discuss	It migrates to other parts of the body	no	no	no	no	no	Married	5	3	5	1	1	2
no	21-30	married	orthodox	Primary school (1-8th grade)	completed secondary and above	Government employee	more than 2000 birr	no	0	none	yes	1	spontaneous	none	none	to space birth	1-3	3	TV+health facilties+radio	yes	yes	yes	Hospital (health center)	yes	yes	choosen by the service provider	1-11 months	No side effects	don't think	don't think	don't think	don't think	don't think	don't know	Supporting	Supporting	IIrregular bleeding during menstruation	yes	yes	yes	yes	yes	Married	5	3	5	6	1	2
no	21-30	married	orthodox	Secondary school (9th -12th grade)	Can write and read	House wife	No income	yes	3-highest	yes	no	0	0	3- highest	2-highest	to space birth	5-10	2	Health facilities	yes	no	no	Hospital (health center)	yes	yes	No weight gain	2-6 years	Easy to use	don't think	yes	don't think	don't think	yes	yes	Supporting	Against	Headaches	no	no	no	no	no	Married	2	5	2	3	2	2
no	21-30	married	orthodox	Secondary school (9th -12th grade)	Primary school (1-8th grade)	House wife	500-999 birr	yes	1	yes	no	0	0	1	2-highest	to space birth	4-5	3	Health facilities	yes	yes	no	Hospital (health center)	no	no	No menstrual bleeding	2-6 years	Reversible	don't think	don't know	don't think	don't think	don't know	yes	Supporting	Supporting	It migrates to other parts of the body	yes	yes	yes	yes	yes	Married	3	5	3	7	2	2
no	21-30	married	orthodox	Secondary school (9th -12th grade)	Primary school (1-8th grade)	House wife	more than 2000 birr	yes	2	yes	no	0	0	2	7 months- 2 years	to space birth	4-5	2	Health facilities	no	no	no	Hospital (health center)	no	no	Highly effective in preventing pregnancy	1-11 months	Effective in preventing pregnancy	don't know	yes	don't know	don't know	don't know	don't know	don't know	didnot discuss	Increased risk of Pelvic Inflammatory Disease	no	no	no	no	no	Married	3	5	3	4	2	2
no	21-30	married	orthodox	Secondary school (9th -12th grade)	Primary school (1-8th grade)	House wife	No income	yes	2	yes	yes	1	spontaneous	1	7 months- 2 years	to space birth	4-5	4-highest	Health facilities	yes	no	no	Hospital (health center)	no	no	No need of daily motivation	1-11 months	Effective in preventing pregnancy	don't think	don't think	don't think	don't think	don't think	don't think	don't know	didnot discuss	IIrregular bleeding during menstruation	yes	yes	yes	yes	yes	Married	3	5	3	1	2	2
no	21-30	married	orthodox	Secondary school (9th -12th grade)	Primary school (1-8th grade)	Own business	1000-1499 birr	yes	1	yes	no	0	0	1	7 months- 2 years	to space birth	4-5	2	Health facilities	yes	yes	no	Hospital (health center)	no	yes	No weight gain	1-11 months	Effective in preventing pregnancy	don't think	don't think	don't know	don't think	don't know	don't think	don't know	Against	Headaches	yes	yes	yes	yes	yes	Married	3	5	3	3	2	2
no	21-30	married	orthodox	Secondary school (9th -12th grade)	Secondary school (9th -12th grade)	House wife	No income	yes	1	yes	yes	0	0	1	7 months- 2 years	to space birth	1-3	3	Health facilities	yes	no	no	Hospital (health center)	no	no	i believe it is btter than other	1-11 months	No side effects	don't know	don't know	don't know	don't know	don't know	don't know	don't know	didnot discuss	is not suiable with hard/ labour work	yes	yes	yes	no	no	Married	5	5	5	7	2	2
no	21-30	married	orthodox	Secondary school (9th -12th grade)	Secondary school (9th -12th grade)	House wife	No income	yes	1	yes	no	0	0	1	1-6 months	to space birth	4-5	3	Health facilities	yes	no	no	Hospital (health center)	no	no	i believe it is btter than other	6 years and above	Effective in preventing pregnancy	don't know	yes	don't know	yes	don't know	don't know	don't know	didnot discuss	Pain in Pelvic region	no	no	yes	no	no	Married	5	5	5	7	2	2
no	21-30	married	orthodox	Secondary school (9th -12th grade)	Secondary school (9th -12th grade)	House wife	No income	yes	1	yes	no	0	0	1	1-6 months	to space birth	4-5	4-highest	Health facilities	yes	no	no	Hospital (health center)	yes	no	Husband approval	1-11 months	Easy to use	yes	don't think	don't think	don't know	don't think	yes	don't know	Supporting	It migrates to other parts of the body	yes	yes	yes	yes	yes	Married	5	5	5	2	2	2
no	21-30	married	orthodox	Secondary school (9th -12th grade)	Secondary school (9th -12th grade)	House wife	No income	yes	2	yes	no	0	0	2	7 months- 2 years	to space birth	5-10	2	Health facilities	yes	no	yes	Hospital (health center)	no	yes	Husband approval	1-11 months	has many side effects	don't know	don't know	don't know	don't know	don't think	don't think	Against	Supporting	because it goes into the uterus.	yes	yes	yes	yes	yes	Married	5	5	5	2	2	2
no	21-30	married	orthodox	Secondary school (9th -12th grade)	Secondary school (9th -12th grade)	Government employee	500-999 birr	yes	3-highest	yes	no	0	0	3- highest	7 months- 2 years	to space birth	4-5	4-highest	Health facilities	yes	yes	yes	Hospital (health center)	yes	no	Highly effective in preventing pregnancy	1-2 years	No side effects	don't think	don't think	don't think	don't think	don't think	yes	Against	Supporting	It migrates to other parts of the body	no	yes	yes	no	no	Married	5	5	5	4	2	2
no	21-30	married	orthodox	Secondary school (9th -12th grade)	Secondary school (9th -12th grade)	Government employee	1500-1999 birr	yes	1	yes	no	0	0	1	2-highest	to space birth	4-5	2	Health facilities	no	no	no	Don’t know	no	no	No weight gain	1-11 months	Effective in preventing pregnancy	don't think	don't think	don't think	don't think	don't think	don't think	don't know	didnot discuss	IIrregular bleeding during menstruation	yes	no	yes	no	no	Married	5	5	5	3	2	2
no	21-30	married	orthodox	Secondary school (9th -12th grade)	Secondary school (9th -12th grade)	Government employee	1500-1999 birr	yes	3-highest	yes	no	0	0	3- highest	7 months- 2 years	to space birth	5-10	3	TV+health facilties+radio	yes	yes	yes	Hospital (health center)	yes	yes	Husband approval	1-11 months	Effective in preventing pregnancy	don't think	don't think	don't think	don't think	don't think	don't know	Against	Supporting	husband disapproval	yes	yes	yes	yes	yes	Married	5	5	5	2	2	2
no	21-30	married	orthodox	Secondary school (9th -12th grade)	Secondary school (9th -12th grade)	Own business	more than 2000 birr	yes	1	yes	no	0	0	1	1-6 months	to stop birth	0	4-highest	Health facilities	no	no	no	Pharmacy	no	no	Husband approval	1-11 months	Effective in preventing pregnancy	don't think	don't know	don't know	don't know	don't know	don't know	don't know	didnot discuss	Pain in Pelvic region	no	no	yes	no	no	Married	5	5	5	2	2	2
no	21-30	married	orthodox	Secondary school (9th -12th grade)	Secondary school (9th -12th grade)	Private employee/NGO	more than 2000 birr	no	0	none	no	0	0	none	none	to space birth	1-3	2	Health facilities	no	no	no	Hospital (health center)	no	no	No weight gain	2-6 years	Effective in preventing pregnancy	don't think	don't think	don't think	don't think	don't think	don't think	Against	didnot discuss	i dont know about IUCD	no	no	yes	no	yes	Married	5	5	5	3	2	2
no	21-30	married	orthodox	Secondary school (9th -12th grade)	completed secondary and above	House wife	No income	yes	1	yes	no	0	0	none	none	to space birth	1-3	3	Health facilities	no	no	no	Don’t know	yes	yes	Highly effective in preventing pregnancy	1-11 months	has many side effects	don't know	don't know	don't know	don't know	don't know	don't know	don't know	didnot discuss	because it goes into the uterus.	no	no	yes	no	no	Married	5	5	5	4	2	2
no	21-30	married	orthodox	Secondary school (9th -12th grade)	completed secondary and above	House wife	No income	yes	2	yes	no	0	0	1	1-6 months	to space birth	1-3	4-highest	Health facilities	yes	yes	yes	Hospital (health center)	yes	no	Highly effective in preventing pregnancy	1-11 months	Reversible	don't know	don't think	don't know	yes	yes	don't think	Against	Against	Pain in Pelvic region	yes	yes	yes	no	yes	Married	5	5	5	4	2	2
no	21-30	married	orthodox	Secondary school (9th -12th grade)	completed secondary and above	House wife	No income	yes	2	yes	no	0	0	2	7 months- 2 years	to stop birth	0	1	Health facilities	no	no	no	Hospital (health center)	no	no	choosen by the service provider	1-2 years	Reversible	don't know	don't know	don't know	don't know	don't know	don't know	Against	didnot discuss	no reason	yes	yes	yes	no	yes	Married	5	5	5	6	2	2
no	21-30	married	orthodox	Secondary school (9th -12th grade)	completed secondary and above	House wife	No income	no	0	none	yes	1	spontaneous	none	none	to space birth	1-3	4-highest	Health facilities	yes	no	no	Hospital (health center)	no	no	Husband approval	1-11 months	Effective in preventing pregnancy	yes	yes	don't know	don't know	don't know	yes	Against	Against	Increased risk of Pelvic Inflammatory Disease	yes	yes	yes	yes	yes	Married	5	5	5	2	2	2
no	21-30	married	orthodox	Secondary school (9th -12th grade)	completed secondary and above	House wife	No income	no	0	none	no	0	0	none	none	to space birth	1-3	1	Health facilities	no	no	no	Don’t know	no	no	Highly effective in preventing pregnancy	2-6 years	Effective in preventing pregnancy	yes	yes	don't think	don't know	don't know	don't know	Supporting	Supporting	Pain in Pelvic region	yes	no	yes	no	no	Married	5	5	5	4	2	2
no	21-30	married	orthodox	Secondary school (9th -12th grade)	completed secondary and above	Own business	500-999 birr	yes	2	yes	no	0	0	2	1-6 months	to space birth	4-5	2	Health facilities	yes	no	no	Hospital (health center)	no	no	No weight gain	1-11 months	Effective in preventing pregnancy	don't think	yes	don't know	don't think	yes	don't think	don't know	didnot discuss	Pain in Pelvic region	yes	yes	yes	yes	yes	Married	5	5	5	3	2	2
no	21-30	married	orthodox	Secondary school (9th -12th grade)	completed secondary and above	Private employee/NGO	500-999 birr	yes	1	yes	no	0	0	1	1-6 months	to space birth	1-3	4-highest	Health facilities	yes	yes	yes	Hospital (health center)	yes	yes	Told by a friend to use	1-11 months	has many side effects	don't think	don't think	don't think	don't think	yes	don't think	Supporting	Supporting	Can result in pregnancy while it is in the uterus	yes	yes	yes	yes	yes	Married	5	5	5	5	2	2
no	21-30	married	orthodox	Secondary school (9th -12th grade)	completed secondary and above	Private employee/NGO	1000-1499 birr	yes	1	yes	no	0	0	1	7 months- 2 years	to space birth	1-3	4-highest	Health facilities	yes	yes	no	Hospital (health center)	no	no	to stop whenever I want	1-2 years	Reversible	don't know	yes	don't know	don't know	don't know	don't know	don't know	didnot discuss	Pain in Pelvic region	yes	yes	yes	yes	yes	Married	5	5	5	7	2	2
no	21-30	married	orthodox	completed secondary and above	Can’t write and read	House wife	No income	yes	3-highest	yes	no	0	0	3- highest	1-6 months	to space birth	4-5	3	Health facilities	no	no	no	Don’t know	no	no	choosen by the service provider	1-11 months	Reversible	don't think	don't think	yes	yes	don't think	don't think	Supporting	Supporting	Pain in Pelvic region	yes	no	yes	no	no	Married	1	5	1	6	2	2
no	21-30	married	orthodox	completed secondary and above	Primary school (1-8th grade)	Daily laborer	more than 2000 birr	yes	1	yes	no	0	0	1	7 months- 2 years	to space birth	4-5	3	Health facilities	yes	no	no	Hospital (health center)	no	yes	Highly effective in preventing pregnancy	1-2 years	Reversible	don't know	yes	don't know	yes	don't know	don't know	Against	didnot discuss	Increased risk of Pelvic Inflammatory Disease	yes	yes	yes	no	yes	Married	3	5	3	4	2	2
no	21-30	married	orthodox	completed secondary and above	Secondary school (9th -12th grade)	Government employee	500-999 birr	no	0	none	no	0	0	none	none	to space birth	5-10	4-highest	TV	yes	no	no	Hospital (health center)	no	yes	Husband approval	2-6 years	Easy to use	don't think	yes	don't think	don't know	don't know	yes	Against	Supporting	It migrates to other parts of the body	yes	yes	no	no	yes	Married	5	5	5	2	2	2
no	21-30	married	orthodox	completed secondary and above	Secondary school (9th -12th grade)	Government employee	more than 2000 birr	yes	1	yes	no	0	0	1	2-highest	to space birth	4-5	4-highest	Health facilities	yes	no	no	Hospital (health center)	no	no	No weight gain	1-11 months	Easy to use	don't think	don't think	don't think	don't think	don't think	don't think	Against	didnot discuss	IIrregular bleeding during menstruation	yes	yes	yes	yes	yes	Married	5	5	5	3	2	2
no	21-30	married	orthodox	completed secondary and above	Secondary school (9th -12th grade)	Government employee	more than 2000 birr	no	0	none	no	0	0	none	none	to space birth	4-5	4-highest	Health facilities	yes	no	no	Private clinic	yes	no	No weight gain	2-6 years	Reversible	don't know	yes	don't know	don't think	don't know	don't know	don't know	didnot discuss	Pain in Pelvic region	yes	yes	yes	no	no	Married	5	5	5	3	2	2
no	21-30	married	orthodox	completed secondary and above	Secondary school (9th -12th grade)	Own business	500-999 birr	no	0	none	no	0	0	none	none	to space birth	1-3	4-highest	Health facilities	yes	no	no	Hospital (health center)	no	no	choosen by the service provider	6 years and above	Reversible	don't think	don't think	don't think	don't think	yes	yes	Supporting	Supporting	Headaches	yes	yes	yes	no	yes	Married	5	5	5	6	2	2
no	21-30	married	orthodox	completed secondary and above	completed secondary and above	Government employee	500-999 birr	yes	3-highest	yes	no	0	0	3- highest	2-highest	to space birth	4-5	4-highest	Health facilities	yes	yes	yes	Hospital (health center)	no	yes	choosen by the service provider	1-11 months	No side effects	don't think	don't think	don't think	don't think	don't think	don't think	Supporting	Against	Increased risk of Pelvic Inflammatory Disease	yes	yes	yes	yes	yes	Married	5	5	5	6	2	2
no	21-30	married	orthodox	completed secondary and above	completed secondary and above	Government employee	1000-1499 birr	yes	2	yes	no	0	0	2	2-highest	to space birth	5-10	4-highest	TV+health facilties+radio	yes	yes	yes	Hospital (health center)	yes	yes	Husband approval	1-2 years	Effective in preventing pregnancy	don't think	don't think	don't think	don't think	don't think	don't think	Against	didnot discuss	husband disapproval	yes	yes	yes	yes	yes	Married	5	5	5	2	2	2
no	21-30	married	orthodox	completed secondary and above	completed secondary and above	Government employee	more than 2000 birr	yes	1	yes	no	0	0	1	2-highest	to space birth	1-3	4-highest	TV	yes	no	no	Don’t know	no	no	No menstrual bleeding	2-6 years	No side effects	don't think	yes	don't think	yes	don't think	yes	don't know	didnot discuss	Pain in Pelvic region	no	yes	yes	no	yes	Married	5	5	5	7	2	2
no	21-30	married	orthodox	completed secondary and above	completed secondary and above	Government employee	more than 2000 birr	yes	2	yes	no	0	0	1	7 months- 2 years	to space birth	5-10	4-highest	Health facilities	yes	no	no	Hospital (health center)	no	no	Husband approval	1-11 months	Effective in preventing pregnancy	don't think	don't think	don't know	don't know	don't think	yes	Against	Against	It migrates to other parts of the body	yes	yes	yes	yes	yes	Married	5	5	5	2	2	2
no	21-30	married	orthodox	completed secondary and above	completed secondary and above	Government employee	more than 2000 birr	yes	2	yes	no	0	0	2	2-highest	to stop birth	0	3	Health facilities	yes	no	no	Private clinic	no	no	No weight gain	1-11 months	Effective in preventing pregnancy	don't know	yes	don't think	don't think	don't think	don't think	don't know	Supporting	Increased risk of Pelvic Inflammatory Disease	yes	yes	yes	yes	yes	Married	5	5	5	3	2	2
no	21-30	married	orthodox	completed secondary and above	completed secondary and above	Government employee	more than 2000 birr	yes	2	yes	no	0	0	2	2-highest	to stop birth	0	4-highest	Health facilities	yes	yes	yes	Hospital (health center)	yes	yes	Husband approval	1-2 years	Effective in preventing pregnancy	don't think	don't think	don't think	don't think	don't think	don't think	Against	Against	husband disapproval	yes	yes	yes	yes	yes	Married	5	5	5	2	2	2
no	21-30	married	orthodox	completed secondary and above	completed secondary and above	Government employee	more than 2000 birr	yes	3-highest	yes	no	0	0	3- highest	1-6 months	to space birth	4-5	4-highest	Health facilities	yes	no	no	Hospital (health center)	no	no	No need of daily motivation	2-6 years	Effective in preventing pregnancy	don't think	yes	don't think	don't think	don't think	don't know	don't know	didnot discuss	Perforation occurs in the uterus	yes	yes	yes	yes	yes	Married	5	5	5	1	2	2
no	21-30	married	orthodox	completed secondary and above	completed secondary and above	Government employee	more than 2000 birr	yes	3-highest	yes	no	0	0	3- highest	7 months- 2 years	to space birth	4-5	4-highest	Health facilities	yes	no	no	Hospital (health center)	no	no	No need of daily motivation	1-11 months	Effective in preventing pregnancy	don't think	yes	don't think	yes	don't think	don't know	don't know	didnot discuss	Increased risk of Pelvic Inflammatory Disease	yes	yes	no	no	no	Married	5	5	5	1	2	2
no	21-30	married	orthodox	completed secondary and above	completed secondary and above	Government employee	more than 2000 birr	no	0	none	no	0	0	none	none	to space birth	4-5	4-highest	Health facilities	yes	yes	yes	Hospital (health center)	no	yes	No weight gain	1-11 months	No side effects	don't think	don't think	don't think	don't think	don't think	don't think	Supporting	Supporting	Pain in Pelvic region	yes	yes	yes	yes	yes	Married	5	5	5	3	2	2
no	21-30	married	orthodox	completed secondary and above	completed secondary and above	Private employee/NGO	more than 2000 birr	yes	1	yes	no	0	0	1	2-highest	to space birth	4-5	3	Health facilities	yes	no	no	Hospital (health center)	no	no	No weight gain	2-6 years	Easy to use	don't think	don't think	don't think	don't think	don't think	don't think	Supporting	Against	IIrregular bleeding during menstruation	yes	yes	yes	yes	yes	Married	5	5	5	3	2	2
no	21-30	married	orthodox	completed secondary and above	completed secondary and above	Private employee/NGO	more than 2000 birr	yes	2	yes	no	0	0	2	1-6 months	to space birth	4-5	4-highest	Health facilities	yes	no	no	Hospital (health center)	yes	no	i believe it is btter than other	2-6 years	Effective in preventing pregnancy	don't know	don't know	don't know	don't know	don't know	don't know	don't know	Against	Pain in Pelvic region	yes	yes	no	no	yes	Married	5	5	5	7	2	2
no	21-30	married	orthodox	completed secondary and above	completed secondary and above	Private employee/NGO	more than 2000 birr	yes	3-highest	yes	no	0	0	3- highest	1-6 months	to space birth	5-10	4-highest	Health facilities	yes	no	no	Hospital (health center)	no	no	No need of daily motivation	1-11 months	Effective in preventing pregnancy	yes	don't think	don't know	don't know	don't think	yes	Against	Against	It migrates to other parts of the body	yes	yes	yes	yes	yes	Married	5	5	5	1	2	2
no	21-30	married	Muslim	Can’t write and read	Can write and read	House wife	No income	yes	1	yes	no	0	0	1	7 months- 2 years	to space birth	1-3	3	Health facilities	yes	yes	yes	Hospital (health center)	no	no	Husband approval	1-2 years	Easy to use	don't know	yes	yes	yes	don't know	yes	Against	didnot discuss	husband disapproval	yes	yes	yes	yes	yes	Married	2	1	2	2	2	2
no	21-30	married	Muslim	Can’t write and read	Can write and read	House wife	No income	yes	3-highest	yes	yes	1	spontaneous	3- highest	2-highest	to stop birth	0	2	Health facilities	no	no	no	Don’t know	no	no	No weight gain	2-6 years	No side effects	don't know	don't know	don't know	don't know	don't know	don't know	don't know	didnot discuss	i dont know about IUCD	no	no	no	no	no	Married	2	1	2	3	2	2
no	21-30	married	Muslim	Can’t write and read	Primary school (1-8th grade)	House wife	No income	yes	1	No	no	0	0	1	2-highest	to stop birth	0	4-highest	Health facilities	yes	no	no	Hospital (health center)	yes	no	Told by a friend to use	1-2 years	Easy to use	don't think	yes	don't think	don't think	don't think	yes	Supporting	Supporting	IIrregular bleeding during menstruation	yes	yes	yes	yes	yes	Married	3	1	3	5	2	2
no	21-30	married	Muslim	Can write and read	Can write and read	Daily laborer	more than 2000 birr	yes	3-highest	yes	yes	1	spontaneous	3- highest	2-highest	to space birth	1-3	4-highest	Health facilities	yes	no	yes	Hospital (health center)	no	no	Husband approval	2-6 years	Easy to use	yes	yes	don't know	yes	yes	yes	Against	Against	Pain in Pelvic region	yes	yes	yes	yes	yes	Married	2	2	2	2	2	2
no	21-30	married	Muslim	Can write and read	Primary school (1-8th grade)	House wife	No income	no	0	none	no	0	0	none	none	to space birth	1-3	3	Friends	no	no	no	Hospital (health center)	no	no	No menstrual bleeding	1-2 years	Reversible	don't think	yes	don't know	yes	yes	yes	Supporting	didnot discuss	because it goes into the uterus.	no	no	no	no	no	Married	3	2	3	7	2	2
no	21-30	married	Muslim	Can write and read	Secondary school (9th -12th grade)	House wife	No income	no	0	none	no	0	0	none	none	to space birth	1-3	2	Health facilities	no	no	no	Hospital (health center)	no	no	No weight gain	1-2 years	Reversible	don't think	don't think	don't think	don't think	don't think	don't think	Supporting	Supporting	Headaches	no	no	no	no	yes	Married	5	2	5	3	2	2
no	21-30	married	Muslim	Primary school (1-8th grade)	Can write and read	Own business	1500-1999 birr	yes	1	yes	no	0	0	1	7 months- 2 years	to space birth	4-5	3	Health facilities	yes	no	no	Hospital (health center)	no	no	Husband approval	1-11 months	Effective in preventing pregnancy	don't think	don't think	don't think	don't think	don't think	don't think	Against	didnot discuss	husband disapproval	yes	yes	yes	yes	yes	Married	2	3	2	2	1	2
no	21-30	married	Muslim	Primary school (1-8th grade)	Primary school (1-8th grade)	House wife	No income	yes	1	yes	no	0	0	1	1-6 months	to space birth	4-5	3	Health facilities	yes	no	no	Hospital (health center)	yes	no	Highly effective in preventing pregnancy	2-6 years	Easy to use	don't know	don't know	don't know	don't know	don't know	don't know	don't know	didnot discuss	i want to use short term methods because thinking of pregenancy	yes	yes	yes	yes	yes	Married	3	3	3	4	1	2
no	21-30	married	Muslim	Primary school (1-8th grade)	Primary school (1-8th grade)	House wife	No income	yes	1	yes	no	0	0	1	1-6 months	to space birth	4-5	3	Health facilities	yes	no	no	Hospital (health center)	no	no	No need of daily motivation	1-11 months	Easy to use	don't know	don't know	don't know	don't know	don't know	don't think	don't know	Against	Increased risk of Pelvic Inflammatory Disease	yes	yes	yes	no	yes	Married	3	3	3	1	1	2
no	21-30	married	Muslim	Primary school (1-8th grade)	Primary school (1-8th grade)	House wife	No income	yes	2	yes	no	0	0	2	1-6 months	to space birth	4-5	3	Health facilities	yes	no	no	Hospital (health center)	no	no	No need of daily motivation	1-11 months	Easy to use	don't know	don't know	don't know	don't know	don't know	don't think	don't know	Against	Increased risk of Pelvic Inflammatory Disease	yes	yes	yes	no	yes	Married	3	3	3	1	1	2
no	21-30	married	Muslim	Primary school (1-8th grade)	Primary school (1-8th grade)	House wife	No income	yes	3-highest	yes	yes	0	0	3- highest	1-6 months	to space birth	4-5	3	Health facilities	yes	no	no	Hospital (health center)	yes	no	Highly effective in preventing pregnancy	2-6 years	Easy to use	don't know	don't know	don't know	don't know	don't know	don't know	don't know	didnot discuss	i want to use short term methods because thinking of pregenancy	yes	yes	yes	yes	yes	Married	3	3	3	4	1	2
no	21-30	married	Muslim	Primary school (1-8th grade)	Primary school (1-8th grade)	Own business	1500-1999 birr	yes	2	yes	no	0	0	2	7 months- 2 years	to space birth	4-5	3	Health facilities	yes	no	no	Hospital (health center)	no	no	Highly effective in preventing pregnancy	1-2 years	Easy to use	don't think	yes	yes	don't think	don't think	don't think	Against	Against	Pain in Pelvic region	yes	yes	no	no	yes	Married	3	3	3	4	1	2
no	21-30	married	Muslim	Primary school (1-8th grade)	Primary school (1-8th grade)	Private employee/NGO	1000-1499 birr	yes	1	yes	yes	2	induced and spontaneous	1	2-highest	to space birth	1-3	2	Health facilities	no	no	no	Don’t know	no	no	No weight gain	1-2 years	Effective in preventing pregnancy	don't think	don't think	don't know	don't know	don't think	yes	don't know	didnot discuss	i dont know about IUCD	yes	no	no	no	no	Married	3	3	3	3	1	2
no	21-30	married	Muslim	Primary school (1-8th grade)	Secondary school (9th -12th grade)	House wife	No income	no	1	yes	no	0	0	none	2-highest	to space birth	1-3	3	Friends	yes	no	no	Don’t know	no	no	Told by a friend to use	1-11 months	Easy to use	don't think	yes	yes	yes	don't think	yes	Against	Against	Pain in Pelvic region	yes	yes	no	no	no	Married	5	3	5	5	1	2
no	21-30	married	Muslim	Primary school (1-8th grade)	Secondary school (9th -12th grade)	Own business	less than 500 birr	yes	3-highest	yes	no	0	0	3- highest	1-6 months	to stop birth	0	4-highest	Health facilities	yes	yes	yes	Hospital (health center)	no	no	Husband approval	1-11 months	Reversible	don't think	don't think	don't think	don't think	don't think	don't think	Against	didnot discuss	husband disapproval	yes	yes	yes	yes	yes	Married	5	3	5	2	1	2
no	21-30	married	Muslim	Secondary school (9th -12th grade)	Primary school (1-8th grade)	House wife	No income	no	0	none	no	0	0	none	none	to space birth	1-3	3	Friends	yes	no	no	Don’t know	no	no	Told by a friend to use	1-11 months	Easy to use	don't think	yes	yes	yes	don't think	yes	Against	Against	Pain in Pelvic region	yes	yes	no	no	no	Married	3	5	3	5	2	2
no	21-30	married	Muslim	Secondary school (9th -12th grade)	Secondary school (9th -12th grade)	House wife	No income	yes	1	yes	no	0	0	1	7 months- 2 years	to space birth	1-3	4-highest	Health facilities	yes	no	no	Hospital (health center)	no	no	want for a short term	1-11 months	has many side effects	don't think	yes	don't think	yes	don't think	yes	don't know	didnot discuss	Pain in Pelvic region	yes	yes	no	no	no	Married	5	5	5	7	2	2
no	21-30	married	Muslim	Secondary school (9th -12th grade)	completed secondary and above	House wife	No income	yes	2	yes	no	0	0	2	2-highest	to space birth	4-5	3	Health facilities	no	no	no	Don’t know	no	no	Husband approval	2-6 years	Effective in preventing pregnancy	don't know	don't know	don't know	don't know	don't know	don't know	don't know	didnot discuss	i dont know about IUCD	no	no	no	no	no	Married	5	5	5	2	2	2
no	21-30	married	Muslim	completed secondary and above	Can’t write and read	House wife	less than 500 birr	yes	2	yes	no	0	0	2	1-6 months	to space birth	5-10	4-highest	Health facilities	yes	yes	yes	Hospital (health center)	yes	yes	choosen by the service provider	1-11 months	No side effects	don't think	yes	don't think	yes	yes	yes	Supporting	Supporting	It migrates to other parts of the body	yes	yes	yes	yes	yes	Married	1	5	1	6	2	2
no	21-30	married	Muslim	completed secondary and above	Can’t write and read	Unemployed	No income	no	0	none	yes	1	spontaneous	none	none	to space birth	4-5	1	Health facilities	yes	no	no	Hospital (health center)	yes	yes	No weight gain	2-6 years	Easy to use	don't think	yes	don't think	yes	yes	don't think	don't know	Against	Increased risk of Pelvic Inflammatory Disease	no	yes	yes	yes	yes	Married	1	5	1	3	2	2
no	21-30	married	Muslim	completed secondary and above	Secondary school (9th -12th grade)	Government employee	more than 2000 birr	yes	2	yes	yes	1	spontaneous	2	1-6 months	to space birth	1-3	4-highest	Health facilities	yes	no	no	Hospital (health center)	no	yes	Highly effective in preventing pregnancy	1-11 months	Effective in preventing pregnancy	don't think	don't think	don't think	don't know	don't know	don't think	Supporting	Supporting	Pain in Pelvic region	yes	yes	yes	no	yes	Married	5	5	5	4	2	2
no	21-30	married	Muslim	completed secondary and above	completed secondary and above	House wife	No income	yes	1	yes	no	0	0	1	7 months- 2 years	to space birth	1-3	4-highest	Health facilities	yes	no	no	Hospital (health center)	no	no	want for a short term	1-11 months	has many side effects	don't think	yes	don't think	yes	don't think	yes	don't know	didnot discuss	Pain in Pelvic region	yes	yes	no	no	no	Married	5	5	5	7	2	2
no	21-30	married	catholic	Can’t write and read	completed secondary and above	House wife	No income	no	0	none	yes	1	spontaneous	none	none	to space birth	1-3	1	TV+health facilties+radio	yes	no	no	Private clinic	yes	yes	choosen by the service provider	1-11 months	No side effects	don't think	yes	don't think	don't think	don't think	don't know	Supporting	didnot discuss	Headaches	no	yes	no	no	yes	Married	5	1	5	6	2	2
no	21-30	married	catholic	Primary school (1-8th grade)	completed secondary and above	House wife	No income	yes	2	yes	no	0	0	2	2-highest	to stop birth	0	2	TV+health facilties+radio	yes	yes	yes	Hospital (health center)	yes	yes	Husband approval	1-2 years	Reversible	don't think	don't think	don't think	don't think	don't think	don't know	Against	Supporting	husband disapproval	yes	yes	yes	yes	yes	Married	5	3	5	2	1	2
no	21-30	married	catholic	Primary school (1-8th grade)	completed secondary and above	Own business	1500-1999 birr	yes	2	yes	no	0	0	2	7 months- 2 years	to space birth	4-5	1	Health facilities	no	no	no	Don’t know	no	no	No alternative method I know	1-11 months	Effective in preventing pregnancy	don't think	don't think	don't think	don't think	don't think	don't think	don't know	didnot discuss	i dont know about IUCD	no	no	no	no	no	Married	5	3	5	7	1	2
no	21-30	married	catholic	Primary school (1-8th grade)	completed secondary and above	Private employee/NGO	1500-1999 birr	no	0	none	yes	1	spontaneous	none	none	to space birth	4-5	1	Health facilities	no	no	no	Hospital (health center)	no	no	Highly effective in preventing pregnancy	1-11 months	Effective in preventing pregnancy	don't know	don't know	don't know	don't know	don't know	don't know	don't know	didnot discuss	i dont know about IUCD	no	no	no	no	no	Married	5	3	5	4	1	2
no	21-30	married	catholic	Secondary school (9th -12th grade)	completed secondary and above	Own business	1500-1999 birr	yes	2	yes	no	0	0	2	7 months- 2 years	to space birth	4-5	2	Health facilities	no	no	no	Don’t know	no	no	No weight gain	1-11 months	Effective in preventing pregnancy	don't know	don't think	don't think	don't think	don't know	don't know	don't know	didnot discuss	IIrregular bleeding during menstruation	yes	no	no	no	no	Married	5	5	5	3	2	2
no	21-30	married	protestant	Can’t write and read	completed secondary and above	House wife	No income	yes	3-highest	yes	yes	1	spontaneous	3- highest	1-6 months	to stop birth	0	4-highest	Health facilities	yes	no	no	Hospital (health center)	yes	no	i believe it is btter than other	6 years and above	Easy to use	don't know	don't know	don't know	don't know	don't know	don't know	don't know	didnot discuss	Increased risk of Pelvic Inflammatory Disease	yes	yes	yes	yes	yes	Married	5	1	5	7	2	2
no	21-30	married	protestant	Can write and read	Secondary school (9th -12th grade)	House wife	No income	yes	1	No	no	0	0	1	7 months- 2 years	to space birth	4-5	4-highest	Health facilities	yes	no	no	Hospital (health center)	no	yes	Highly effective in preventing pregnancy	2-6 years	Easy to use	don't think	don't think	don't think	don't know	don't know	don't know	Supporting	Supporting	Pain in Pelvic region	yes	yes	yes	no	yes	Married	5	2	5	4	2	2
no	21-30	married	protestant	Primary school (1-8th grade)	Primary school (1-8th grade)	Private employee/NGO	1000-1499 birr	yes	2	yes	no	0	0	2	1-6 months	to space birth	5-10	4-highest	Health facilities	yes	no	no	Hospital (health center)	yes	no	i believe it is btter than other	2-6 years	No side effects	don't know	yes	yes	yes	don't think	don't think	don't know	didnot discuss	is not suiable with hard/ labour work	yes	yes	yes	yes	yes	Married	3	3	3	7	1	2
no	21-30	married	protestant	Primary school (1-8th grade)	Secondary school (9th -12th grade)	Own business	1500-1999 birr	yes	3-highest	yes	no	0	0	3- highest	7 months- 2 years	to space birth	4-5	2	Health facilities	yes	no	no	Hospital (health center)	yes	yes	Husband approval	1-11 months	Effective in preventing pregnancy	don't think	don't think	don't think	don't know	yes	don't think	Supporting	didnot discuss	Headaches	yes	no	yes	no	yes	Married	5	3	5	2	1	2
no	21-30	married	protestant	Primary school (1-8th grade)	completed secondary and above	House wife	No income	yes	1	yes	yes	0	0	3- highest	7 months- 2 years	to space birth	4-5	3	Health facilities	yes	no	no	Don’t know	no	no	Husband approval	1-11 months	has many side effects	don't think	don't think	don't think	don't think	don't think	don't think	Against	Against	Pain in Pelvic region	yes	yes	yes	yes	yes	Married	5	3	5	2	1	2
no	21-30	married	protestant	Secondary school (9th -12th grade)	Primary school (1-8th grade)	House wife	No income	yes	1	yes	no	0	0	1	2-highest	to space birth	1-3	3	Health facilities	yes	yes	yes	Hospital (health center)	yes	yes	i believe it is btter than other	6 years and above	Easy to use	yes	yes	yes	yes	yes	don't know	Against	Supporting	Pain in Pelvic region	yes	yes	yes	yes	yes	Married	3	5	3	7	2	2
no	21-30	married	protestant	Secondary school (9th -12th grade)	Secondary school (9th -12th grade)	House wife	No income	yes	1	yes	no	0	0	1	2-highest	to space birth	1-3	1	Health facilities	yes	no	no	Hospital (health center)	yes	no	want for a short term	1-11 months	Effective in preventing pregnancy	don't think	don't think	don't think	don't think	don't think	don't think	don't know	didnot discuss	i want to use short term methods because thinking of pregenancy	yes	yes	yes	no	yes	Married	5	5	5	7	2	2
no	21-30	married	protestant	Secondary school (9th -12th grade)	Secondary school (9th -12th grade)	Own business	more than 2000 birr	yes	3-highest	yes	no	0	0	3- highest	2-highest	to space birth	4-5	4-highest	Health facilities	yes	no	no	Hospital (health center)	no	no	Told by a friend to use	2-6 years	Easy to use	yes	don't know	don't think	don't know	don't know	don't think	Supporting	Against	IIrregular bleeding during menstruation	yes	yes	yes	yes	yes	Married	5	5	5	5	2	2
no	21-30	married	protestant	Secondary school (9th -12th grade)	completed secondary and above	Private employee/NGO	more than 2000 birr	yes	2	yes	yes	2	spontaneous	2	1-6 months	to space birth	1-3	4-highest	Health facilities	yes	no	no	Don’t know	no	no	i believe it is btter than other	1-11 months	Easy to use	don't think	yes	don't think	yes	yes	yes	don't know	Against	Pain in Pelvic region	yes	yes	yes	no	yes	Married	5	5	5	7	2	2
no	21-30	married	protestant	completed secondary and above	completed secondary and above	Government employee	more than 2000 birr	yes	2	yes	no	0	0	2	2-highest	to space birth	4-5	4-highest	Health facilities	yes	no	no	Hospital (health center)	no	no	Highly effective in preventing pregnancy	2-6 years	Effective in preventing pregnancy	yes	don't know	don't know	don't think	yes	don't know	don't know	Against	Increased risk of Pelvic Inflammatory Disease	no	yes	yes	yes	yes	Married	5	5	5	4	2	2
no	21-30	unmarried	orthodox	Can’t write and read	Can’t write and read	Unemployed	No income	no	0	none	yes	1	induced	none	none	to stop birth	0	4-highest	TV	yes	no	no	Pharmacy	no	yes	choosen by the service provider	1-11 months	No side effects	don't think	yes	don't think	don't think	don't think	don't think	not accesible	Against	IIrregular bleeding during menstruation	yes	no	yes	no	yes	Single/divorced/widowed	1	1	1	6	2	2
no	21-30	unmarried	orthodox	Primary school (1-8th grade)	Secondary school (9th -12th grade)	Student	No income	no	0	none	no	0	0	none	none	to space birth	4-5	4-highest	Health facilities	no	yes	yes	Hospital (health center)	no	no	No need of daily motivation	2-6 years	Effective in preventing pregnancy	don't know	yes	don't think	yes	yes	yes	not accesible	Against	Can result in pregnancy while it is in the uterus	yes	yes	yes	yes	yes	Single/divorced/widowed	5	3	5	1	1	1
no	21-30	unmarried	orthodox	Primary school (1-8th grade)	Secondary school (9th -12th grade)	Daily laborer	500-999 birr	no	0	none	no	0	0	none	none	to space birth	5-10	2	Friends	no	no	no	Don’t know	no	no	No alternative method I know	1-11 months	Easy to use	don't know	yes	don't know	don't know	yes	don't know	not accesible	didnot discuss	i dont know about IUCD	no	no	yes	no	no	Single/divorced/widowed	5	3	5	7	1	2
no	21-30	unmarried	orthodox	Primary school (1-8th grade)	no husband	Own business	500-999 birr	no	0	none	yes	1	spontaneous	none	none	to space birth	5-10	3	Health facilities	no	no	no	Don’t know	no	no	No menstrual bleeding	1-11 months	No side effects	don't know	don't know	don't know	don't know	don't know	don't know	not accesible	didnot discuss	i dont know about IUCD	no	no	yes	no	no	Single/divorced/widowed	5	3	0	7	1	2
no	21-30	unmarried	orthodox	Secondary school (9th -12th grade)	Secondary school (9th -12th grade)	Student	No income	no	0	none	yes	1	induced	none	none	to space birth	4-5	2	TV+health facilties+radio	no	no	no	Hospital (health center)	yes	yes	No menstrual bleeding	1-11 months	Easy to use	don't think	don't think	don't think	don't think	don't think	don't think	not accesible	didnot discuss	IIrregular bleeding during menstruation	yes	yes	yes	yes	yes	Single/divorced/widowed	5	5	5	7	2	1
no	21-30	unmarried	orthodox	Secondary school (9th -12th grade)	no husband	Student	No income	no	0	none	no	0	0	none	none	to space birth	4-5	4-highest	Health facilities	yes	no	no	Hospital (health center)	no	no	Told by a friend to use	1-11 months	Easy to use	don't think	don't think	don't think	don't think	don't know	don't think	not accesible	Supporting	Pain in Pelvic region	yes	yes	yes	yes	yes	Single/divorced/widowed	5	5	0	5	2	1
no	21-30	unmarried	Muslim	Primary school (1-8th grade)	Can’t write and read	Unemployed	No income	no	0	none	yes	1	spontaneous	none	none	to space birth	4-5	2	Health facilities	yes	no	yes	Hospital (health center)	no	no	Highly effective in preventing pregnancy	2-6 years	Easy to use	don't think	don't think	don't think	don't think	don't think	don't think	Against	Supporting	Pain in Pelvic region	yes	yes	yes	yes	yes	Single/divorced/widowed	1	3	1	4	1	2
no	21-30	unmarried	Muslim	Primary school (1-8th grade)	Can’t write and read	Own business	more than 2000 birr	yes	2	yes	yes	1	spontaneous	2	1-6 months	to space birth	4-5	2	Health facilities	no	no	no	Hospital (health center)	no	no	Husband approval	1-11 months	Reversible	don't know	don't know	don't know	don't know	don't know	don't know	Against	didnot discuss	IIrregular bleeding during menstruation	no	no	no	no	no	Single/divorced/widowed	1	3	1	2	1	2
no	21-30	unmarried	Muslim	Primary school (1-8th grade)	Primary school (1-8th grade)	Daily laborer	500-999 birr	no	0	none	yes	1	spontaneous	none	none	to space birth	4-5	2	TV+health facilties+radio	yes	yes	no	Hospital (health center)	no	no	No weight gain	2-6 years	Effective in preventing pregnancy	don't think	don't think	don't think	don't think	don't think	don't think	don't know	Against	is not suiable with hard/ labour work	yes	yes	yes	yes	yes	Single/divorced/widowed	3	3	3	3	1	2
no	21-30	unmarried	Muslim	Primary school (1-8th grade)	no husband	Own business	500-999 birr	no	0	none	no	0	0	none	none	to stop birth	0	2	TV+health facilties+radio	no	no	no	Hospital (health center)	no	no	Highly effective in preventing pregnancy	1-11 months	No side effects	don't know	don't know	don't know	don't know	don't know	don't know	not accesible	didnot discuss	i dont know about IUCD	no	no	no	no	yes	Single/divorced/widowed	5	3	0	4	1	2
no	21-30	unmarried	Muslim	Secondary school (9th -12th grade)	completed secondary and above	Government employee	more than 2000 birr	yes	1	No	no	0	0	1	7 months- 2 years	to space birth	1-3	4-highest	Health facilities	yes	yes	yes	Hospital (health center)	no	no	No need of daily motivation	2-6 years	Effective in preventing pregnancy	don't think	don't think	don't think	don't think	don't think	don't know	not accesible	didnot discuss	Pain in Pelvic region	yes	yes	yes	yes	yes	Single/divorced/widowed	5	5	5	1	2	2
no	21-30	unmarried	Muslim	completed secondary and above	Can’t write and read	Unemployed	less than 500 birr	no	0	none	yes	1	spontaneous	none	none	to space birth	4-5	2	Health facilities	yes	no	yes	Hospital (health center)	no	no	Highly effective in preventing pregnancy	2-6 years	Easy to use	don't think	don't think	don't think	don't think	don't think	don't think	Against	Supporting	Pain in Pelvic region	yes	yes	yes	yes	yes	Single/divorced/widowed	1	5	1	4	2	2
no	21-30	unmarried	Muslim	completed secondary and above	completed secondary and above	Daily laborer	more than 2000 birr	no	0	none	no	0	0	none	7 months- 2 years	to space birth	1-3	3	Health facilities	yes	yes	yes	Hospital (health center)	no	no	Told by a friend to use	1-2 years	Easy to use	don't think	don't think	don't know	yes	yes	yes	don't know	Against	Increased risk of Pelvic Inflammatory Disease	yes	yes	yes	yes	yes	Single/divorced/widowed	5	5	5	5	2	2
no	21-30	unmarried	catholic	Primary school (1-8th grade)	Secondary school (9th -12th grade)	Daily laborer	500-999 birr	yes	1	No	no	0	0	1	2-highest	to space birth	5-10	4-highest	TV+health facilties+radio	yes	yes	yes	Hospital (health center)	no	no	No weight gain	2-6 years	Effective in preventing pregnancy	don't think	yes	don't think	don't think	yes	don't think	don't know	didnot discuss	IIrregular bleeding during menstruation	yes	yes	yes	yes	yes	Single/divorced/widowed	5	3	5	3	1	2
no	21-30	unmarried	catholic	Primary school (1-8th grade)	completed secondary and above	Own business	500-999 birr	yes	3-highest	yes	no	0	0	3- highest	2-highest	to stop birth	0	1	Health facilities	no	no	no	Don’t know	no	no	No weight gain	2-6 years	Effective in preventing pregnancy	don't think	don't know	don't know	don't know	don't know	don't know	don't know	didnot discuss	because it goes into the uterus.	yes	no	no	no	no	Single/divorced/widowed	5	3	5	3	1	2
no	21-30	unmarried	catholic	Primary school (1-8th grade)	completed secondary and above	Own business	more than 2000 birr	yes	1	yes	no	0	0	1	1-6 months	to space birth	4-5	2	Health facilities	yes	yes	no	Hospital (health center)	no	no	Husband approval	1-11 months	Effective in preventing pregnancy	don't think	don't think	don't think	don't think	don't think	don't think	don't know	didnot discuss	Pain in Pelvic region	yes	yes	yes	yes	yes	Single/divorced/widowed	5	3	5	2	1	2
no	21-30	unmarried	catholic	Secondary school (9th -12th grade)	completed secondary and above	Own business	more than 2000 birr	no	0	none	yes	1	induced	none	none	to space birth	4-5	4-highest	Health facilities	yes	no	no	Hospital (health center)	no	no	No need of daily motivation	1-11 months	Effective in preventing pregnancy	don't think	don't think	don't think	don't think	don't think	don't think	not accesible	didnot discuss	Pain in Pelvic region	yes	yes	yes	yes	yes	Single/divorced/widowed	5	5	5	1	2	2
no	21-30	unmarried	protestant	Primary school (1-8th grade)	Secondary school (9th -12th grade)	Daily laborer	500-999 birr	yes	2	yes	no	0	0	2	7 months- 2 years	to space birth	5-10	3	Health facilities	yes	no	no	Hospital (health center)	no	no	No menstrual bleeding	1-11 months	Reversible	don't think	don't think	don't think	don't know	don't think	don't think	Supporting	didnot discuss	Pain in Pelvic region	yes	yes	yes	yes	yes	Single/divorced/widowed	5	3	5	7	1	2
no	21-30	unmarried	protestant	Primary school (1-8th grade)	no husband	Government employee	1500-1999 birr	yes	1	yes	yes	2	induced	1	1-6 months	to stop birth	0	4-highest	Friends	no	no	no	Hospital (health center)	no	yes	Told by a friend to use	1-11 months	No side effects	don't think	yes	don't think	don't think	don't think	yes	Supporting	Supporting	IIrregular bleeding during menstruation	yes	yes	yes	no	yes	Single/divorced/widowed	5	3	0	5	1	2
no	21-30	unmarried	protestant	Secondary school (9th -12th grade)	Secondary school (9th -12th grade)	Student	No income	no	0	none	no	0	0	none	none	to space birth	1-3	3	TV	yes	no	no	Hospital (health center)	no	no	No menstrual bleeding	1-11 months	Easy to use	don't think	yes	don't think	don't think	don't think	don't think	not accesible	Supporting	Pain in Pelvic region	yes	yes	yes	yes	yes	Single/divorced/widowed	5	5	5	7	2	1
no	21-30	unmarried	protestant	Secondary school (9th -12th grade)	completed secondary and above	House wife	No income	no	0	none	no	0	0	none	none	to space birth	5-10	4-highest	Health facilities	yes	no	no	Hospital (health center)	no	yes	No need of daily motivation	1-11 months	Easy to use	don't think	yes	don't think	don't think	don't think	don't think	not accesible	Supporting	Pain in Pelvic region	yes	yes	yes	yes	yes	Single/divorced/widowed	5	5	5	1	2	2
no	21-30	divorced	protestant	Secondary school (9th -12th grade)	completed secondary and above	Government employee	1500-1999 birr	yes	1	yes	yes	1	spontaneous	1	2-highest	to space birth	4-5	2	Health facilities	yes	yes	yes	Hospital (health center)	yes	yes	No weight gain	1-2 years	Effective in preventing pregnancy	don't think	don't think	don't think	don't think	don't think	don't think	not accesible	didnot discuss	i want to use short term methods because thinking of pregenancy	yes	yes	yes	yes	yes	Single/divorced/widowed	5	5	5	3	2	2
no	21-30	divorced	protestant	Secondary school (9th -12th grade)	no husband	Private employee/NGO	1000-1499 birr	no	0	none	no	0	0	none	none	to space birth	4-5	1	Health facilities	no	no	no	Hospital (health center)	yes	no	No menstrual bleeding	1-11 months	No side effects	don't think	don't think	don't think	don't think	don't think	don't think	Supporting	Supporting	Headaches	no	no	yes	no	no	Single/divorced/widowed	5	5	0	7	2	2
no	31-40	married	orthodox	Can’t write and read	Can’t write and read	House wife	No income	yes	2	yes	yes	1	induced	1	2-highest	to stop birth	0	1	Health facilities	no	no	no	Hospital (health center)	yes	no	No alternative method I know	1-11 months	Easy to use	don't know	don't know	don't know	don't know	don't know	don't know	don't know	didnot discuss	Pain in Pelvic region	no	no	yes	no	no	Married	1	1	1	7	2	2
no	31-40	married	orthodox	Can’t write and read	Primary school (1-8th grade)	House wife	No income	yes	1	yes	yes	1	induced	1	2-highest	to space birth	4-5	1	Health facilities	no	no	no	Hospital (health center)	yes	no	No alternative method I know	1-11 months	Easy to use	don't know	don't know	don't know	don't know	don't know	don't know	don't know	didnot discuss	Pain in Pelvic region	no	no	no	no	no	Married	3	1	3	7	2	2
no	31-40	married	orthodox	Can’t write and read	Primary school (1-8th grade)	House wife	No income	yes	3-highest	yes	yes	1	induced	3- highest	2-highest	to space birth	1-3	4-highest	Health facilities	yes	yes	yes	Hospital (health center)	yes	yes	No menstrual bleeding	6 years and above	Easy to use	don't think	don't think	don't think	don't think	don't think	don't think	Supporting	Against	IIrregular bleeding during menstruation	yes	yes	yes	yes	yes	Married	3	1	3	7	2	2
no	31-40	married	orthodox	Can’t write and read	Primary school (1-8th grade)	House wife	No income	yes	3-highest	yes	no	0	0	3- highest	2-highest	to stop birth	0	3	Health facilities	yes	no	no	Hospital (health center)	no	no	No need of daily motivation	2-6 years	Effective in preventing pregnancy	don't think	don't think	don't think	don't think	don't think	don't think	don't know	didnot discuss	Pain in Pelvic region	yes	yes	yes	yes	yes	Married	3	1	3	1	2	2
no	31-40	married	orthodox	Can write and read	Primary school (1-8th grade)	Government employee	500-999 birr	yes	1	No	no	0	0	none	2-highest	to space birth	4-5	4-highest	Health facilities	yes	yes	yes	Hospital (health center)	yes	no	Husband approval	1-11 months	Effective in preventing pregnancy	don't think	yes	don't think	don't think	don't think	don't think	Supporting	Supporting	Increased risk of Pelvic Inflammatory Disease	yes	yes	yes	yes	yes	Married	3	2	3	2	2	2
no	31-40	married	orthodox	Can write and read	completed secondary and above	House wife	No income	yes	3-highest	yes	no	0	0	3- highest	2-highest	to stop birth	0	3	Health facilities	yes	no	no	Hospital (health center)	yes	yes	No need of daily motivation	1-2 years	Effective in preventing pregnancy	don't think	don't think	don't know	don't know	don't think	don't know	Supporting	Supporting	Pain in Pelvic region	yes	yes	yes	yes	yes	Married	5	2	5	1	2	2
no	31-40	married	orthodox	Primary school (1-8th grade)	Primary school (1-8th grade)	House wife	No income	yes	3-highest	yes	yes	2	induced	3- highest	2-highest	to stop birth	0	3	Health facilities	yes	yes	no	Hospital (health center)	yes	no	No need of daily motivation	1-11 months	Reversible	don't think	don't think	don't think	don't think	don't think	don't think	don't know	didnot discuss	IIrregular bleeding during menstruation	yes	yes	yes	yes	yes	Married	3	3	3	1	1	2
no	31-40	married	orthodox	Primary school (1-8th grade)	Primary school (1-8th grade)	Own business	more than 2000 birr	yes	3-highest	yes	no	0	0	3- highest	2-highest	to stop birth	0	4-highest	TV+health facilties+radio	yes	yes	yes	Hospital (health center)	no	no	Husband approval	1-11 months	Easy to use	don't think	yes	don't think	don't think	yes	don't think	don't know	didnot discuss	Increased risk of Pelvic Inflammatory Disease	yes	yes	yes	yes	yes	Married	3	3	3	2	1	2
no	31-40	married	orthodox	Primary school (1-8th grade)	Primary school (1-8th grade)	Daily laborer	less than 500 birr	yes	2	yes	no	0	0	2	2-highest	to space birth	1-3	3	Health facilities	yes	yes	yes	Hospital (health center)	no	no	Told by a friend to use	6 years and above	Easy to use	yes	yes	yes	yes	don't think	don't think	don't know	Against	Increased risk of Pelvic Inflammatory Disease	yes	yes	yes	yes	yes	Married	3	3	3	5	1	2
no	31-40	married	orthodox	Primary school (1-8th grade)	Secondary school (9th -12th grade)	Daily laborer	1000-1499 birr	yes	2	yes	no	0	0	2	1-6 months	to space birth	5-10	4-highest	Health facilities	yes	no	no	Hospital (health center)	no	no	No weight gain	2-6 years	Effective in preventing pregnancy	don't think	don't know	don't know	don't know	don't know	don't know	don't know	Supporting	Perforation occurs in the uterus	yes	yes	yes	yes	yes	Married	5	3	5	3	1	2
no	31-40	married	orthodox	Primary school (1-8th grade)	Secondary school (9th -12th grade)	Daily laborer	1500-1999 birr	yes	1	No	yes	1	induced	none	none	to space birth	1-3	3	Health facilities	yes	no	no	Hospital (health center)	no	no	No need of daily motivation	2-6 years	Effective in preventing pregnancy	yes	yes	don't know	yes	yes	yes	don't know	Against	Increased risk of Pelvic Inflammatory Disease	yes	yes	yes	yes	yes	Married	5	3	5	1	1	2
no	31-40	married	orthodox	Primary school (1-8th grade)	completed secondary and above	House wife	No income	yes	2	yes	no	0	0	2	2-highest	to space birth	4-5	2	Health facilities	yes	yes	yes	Hospital (health center)	yes	no	No weight gain	1-11 months	Effective in preventing pregnancy	don't think	yes	don't think	don't think	yes	don't think	Supporting	Supporting	Pain in Pelvic region	yes	yes	yes	yes	yes	Married	5	3	5	3	1	2
no	31-40	married	orthodox	Primary school (1-8th grade)	completed secondary and above	House wife	No income	yes	3-highest	yes	no	0	0	3- highest	2-highest	to space birth	1-3	4-highest	Health facilities	yes	no	no	Hospital (health center)	yes	no	Highly effective in preventing pregnancy	1-2 years	Effective in preventing pregnancy	don't know	don't know	don't know	don't know	don't know	don't know	Against	didnot discuss	IIrregular bleeding during menstruation	yes	yes	yes	no	no	Married	5	3	5	4	1	2
no	31-40	married	orthodox	Primary school (1-8th grade)	completed secondary and above	House wife	No income	yes	3-highest	yes	no	0	0	3- highest	2-highest	to stop birth	0	4-highest	Health facilities	yes	no	no	Don’t know	yes	yes	No need of daily motivation	2-6 years	Effective in preventing pregnancy	don't think	don't think	don't think	don't think	don't think	don't think	Supporting	Supporting	IIrregular bleeding during menstruation	yes	yes	yes	yes	yes	Married	5	3	5	1	1	2
no	31-40	married	orthodox	Primary school (1-8th grade)	completed secondary and above	Government employee	500-999 birr	yes	2	No	yes	3	induced	2	2-highest	to stop birth	0	4-highest	Health facilities	yes	no	no	Hospital (health center)	no	no	Husband approval	2-6 years	Effective in preventing pregnancy	don't know	don't know	don't know	don't know	don't know	yes	Against	didnot discuss	It migrates to other parts of the body	yes	yes	yes	no	yes	Married	5	3	5	2	1	2
no	31-40	married	orthodox	Primary school (1-8th grade)	completed secondary and above	Private employee/NGO	more than 2000 birr	yes	2	No	no	0	0	2	7 months- 2 years	to space birth	1-3	2	TV+health facilties+radio	yes	no	no	Hospital (health center)	yes	yes	No menstrual bleeding	1-2 years	No side effects	don't think	yes	don't think	yes	don't think	yes	Supporting	Supporting	Increased risk of Pelvic Inflammatory Disease	yes	yes	yes	yes	yes	Married	5	3	5	7	1	2
no	31-40	married	orthodox	Secondary school (9th -12th grade)	completed secondary and above	House wife	500-999 birr	no	0	none	yes	2	spontaneous	none	none	to space birth	1-3	2	Health facilities	no	no	no	Hospital (health center)	no	no	choosen by the service provider	2-6 years	No side effects	don't know	don't know	don't know	don't know	don't know	don't know	don't know	didnot discuss	i dont know about IUCD	no	no	yes	no	yes	Married	5	5	5	6	2	2
no	31-40	married	orthodox	Secondary school (9th -12th grade)	completed secondary and above	Private employee/NGO	more than 2000 birr	yes	2	yes	no	0	0	2	2-highest	to space birth	1-3	2	TV+health facilties+radio	yes	yes	no	Hospital (health center)	no	no	Highly effective in preventing pregnancy	2-6 years	No side effects	don't think	don't think	don't think	don't know	don't think	don't know	Against	Supporting	Pain in Pelvic region	no	no	yes	no	yes	Married	5	5	5	4	2	2
no	31-40	married	orthodox	completed secondary and above	completed secondary and above	Private employee/NGO	more than 2000 birr	yes	2	yes	no	0	0	2	2-highest	to space birth	1-3	2	TV+health facilties+radio	yes	yes	no	Hospital (health center)	no	no	Highly effective in preventing pregnancy	2-6 years	No side effects	don't think	don't think	don't think	don't know	don't think	don't think	Against	Supporting	no reason	no	no	no	no	yes	Married	5	5	5	4	2	2
no	31-40	married	Muslim	Can’t write and read	Primary school (1-8th grade)	House wife	No income	yes	3-highest	yes	no	0	0	3- highest	2-highest	to stop birth	0	4-highest	TV+health facilties+radio	yes	yes	yes	Hospital (health center)	no	no	No weight gain	2-6 years	Effective in preventing pregnancy	don't think	don't think	don't think	don't think	don't think	don't think	Against	Against	Pain in Pelvic region	yes	yes	yes	yes	yes	Married	3	1	3	3	2	2
no	31-40	married	Muslim	completed secondary and above	Secondary school (9th -12th grade)	Government employee	more than 2000 birr	yes	2	No	no	0	0	2	2-highest	to space birth	5-10	4-highest	TV+health facilties+radio	yes	yes	no	Hospital (health center)	no	yes	Highly effective in preventing pregnancy	2-6 years	Reversible	don't think	don't think	don't think	don't think	yes	yes	Against	didnot discuss	Headaches	yes	yes	yes	no	yes	Married	5	5	5	4	2	2
no	31-40	married	Muslim	completed secondary and above	completed secondary and above	Government employee	more than 2000 birr	yes	3-highest	yes	no	0	0	3- highest	7 months- 2 years	to stop birth	0	1	Health facilities	no	no	no	Hospital (health center)	no	no	Highly effective in preventing pregnancy	1-2 years	Easy to use	don't think	don't think	don't think	don't think	don't think	don't think	Supporting	Supporting	Pain in Pelvic region	no	yes	no	no	no	Married	5	5	5	4	2	2
no	31-40	married	catholic	Primary school (1-8th grade)	completed secondary and above	Daily laborer	1000-1499 birr	yes	2	yes	no	0	0	2	7 months- 2 years	to stop birth	0	3	Health facilities	yes	yes	yes	Hospital (health center)	yes	yes	Highly effective in preventing pregnancy	1-11 months	Effective in preventing pregnancy	don't think	don't think	don't think	don't think	don't think	don't think	Supporting	didnot discuss	plan to use it for the future	yes	yes	yes	yes	yes	Married	5	3	5	4	1	2
no	31-40	married	catholic	Secondary school (9th -12th grade)	completed secondary and above	Government employee	1500-1999 birr	yes	3-highest	yes	no	0	0	3- highest	2-highest	to stop birth	0	2	Health facilities	no	no	no	Don’t know	no	no	Husband approval	1-2 years	Effective in preventing pregnancy	don't think	don't know	don't know	don't know	yes	don't know	don't know	didnot discuss	Increased risk of Pelvic Inflammatory Disease	no	no	no	no	no	Married	5	5	5	2	2	2
no	31-40	married	protestant	Can’t write and read	Can’t write and read	House wife	No income	yes	3-highest	yes	no	0	0	3- highest	1-6 months	to space birth	5-10	3	Health facilities	yes	no	no	Hospital (health center)	no	no	No menstrual bleeding	2-6 years	Easy to use	don't know	don't know	don't know	don't know	don't know	don't know	don't know	didnot discuss	Pain in Pelvic region	yes	yes	yes	yes	yes	Married	1	1	1	7	2	2
no	31-40	married	protestant	Can write and read	completed secondary and above	House wife	No income	yes	3-highest	yes	no	0	0	3- highest	2-highest	to stop birth	0	3	Health facilities	yes	yes	yes	Hospital (health center)	no	no	No weight gain	2-6 years	Easy to use	don't think	don't think	don't think	don't think	don't think	don't think	don't know	didnot discuss	Pain in Pelvic region	yes	yes	yes	yes	yes	Married	5	2	5	3	2	2
no	31-40	married	protestant	Primary school (1-8th grade)	Can write and read	House wife	No income	yes	3-highest	yes	no	0	0	3- highest	2-highest	to stop birth	0	3	Health facilities	yes	no	no	Hospital (health center)	no	no	No need of daily motivation	2-6 years	Effective in preventing pregnancy	don't know	don't know	don't think	don't think	don't think	yes	don't know	Against	It migrates to other parts of the body	yes	yes	yes	yes	yes	Married	2	3	2	1	1	2
no	31-40	married	protestant	Primary school (1-8th grade)	Primary school (1-8th grade)	House wife	No income	yes	2	yes	no	0	0	2	1-6 months	to space birth	5-10	3	Health facilities	yes	no	no	Hospital (health center)	no	no	No menstrual bleeding	2-6 years	Easy to use	don't know	don't know	don't know	don't know	don't know	don't know	don't know	didnot discuss	Pain in Pelvic region	yes	yes	yes	yes	yes	Married	3	3	3	7	1	2
no	31-40	married	protestant	Primary school (1-8th grade)	Secondary school (9th -12th grade)	House wife	No income	yes	3-highest	yes	no	0	0	3- highest	2-highest	to stop birth	0	2	TV+health facilties+radio	yes	yes	yes	Hospital (health center)	yes	no	No weight gain	2-6 years	Easy to use	don't think	don't think	don't think	don't think	don't think	don't think	don't know	didnot discuss	previously using IUCD but delayed pregenancy after removal	yes	yes	yes	yes	yes	Married	5	3	5	3	1	2
no	31-40	married	protestant	Primary school (1-8th grade)	completed secondary and above	House wife	No income	yes	3-highest	yes	no	0	0	3- highest	2-highest	to stop birth	0	3	Health facilities	yes	no	no	Hospital (health center)	no	no	No menstrual bleeding	1-11 months	No side effects	don't think	don't know	don't think	don't know	don't know	don't know	Supporting	Supporting	Headaches	no	no	yes	no	no	Married	5	3	5	7	1	2
no	31-40	married	protestant	Secondary school (9th -12th grade)	Secondary school (9th -12th grade)	Government employee	more than 2000 birr	yes	3-highest	yes	no	0	0	3- highest	2-highest	to stop birth	0	2	Health facilities	yes	no	no	Hospital (health center)	no	no	Highly effective in preventing pregnancy	2-6 years	Effective in preventing pregnancy	don't think	don't know	don't think	don't think	don't think	don't think	don't know	didnot discuss	IIrregular bleeding during menstruation	yes	yes	yes	yes	yes	Married	5	5	5	4	2	2
no	31-40	married	protestant	Secondary school (9th -12th grade)	completed secondary and above	Government employee	more than 2000 birr	yes	3-highest	yes	no	0	0	3- highest	7 months- 2 years	to stop birth	0	3	Health facilities	yes	no	no	Hospital (health center)	no	no	No weight gain	2-6 years	Effective in preventing pregnancy	yes	don't think	don't think	yes	don't know	yes	Against	Against	Increased risk of Pelvic Inflammatory Disease	no	no	yes	no	no	Married	5	5	5	3	2	2
no	31-40	unmarried	orthodox	Can write and read	Primary school (1-8th grade)	House wife	No income	no	0	none	no	0	0	none	none	to space birth	1-3	4-highest	Health facilities	yes	no	no	Hospital (health center)	no	no	No need of daily motivation	2-6 years	Effective in preventing pregnancy	yes	yes	don't know	yes	yes	yes	don't know	didnot discuss	Increased risk of Pelvic Inflammatory Disease	yes	yes	yes	yes	yes	Single/divorced/widowed	3	2	3	1	2	2
no	31-40	unmarried	orthodox	Secondary school (9th -12th grade)	no husband	Daily laborer	1000-1499 birr	no	0	none	yes	2	induced	none	none	to space birth	5-10	4-highest	Health facilities	yes	yes	yes	Hospital (health center)	yes	yes	choosen by the service provider	1-2 years	Effective in preventing pregnancy	don't think	don't think	don't think	don't think	don't think	yes	not accesible	Supporting	It migrates to other parts of the body	yes	yes	yes	yes	yes	Single/divorced/widowed	5	5	0	6	2	2
no	31-40	unmarried	catholic	completed secondary and above	completed secondary and above	House wife	No income	yes	3-highest	yes	no	0	0	3- highest	7 months- 2 years	to space birth	4-5	2	Health facilities	yes	no	yes	Hospital (health center)	no	no	No menstrual bleeding	1-11 months	Effective in preventing pregnancy	don't think	don't think	don't think	don't think	yes	yes	don't know	Supporting	because it goes into the uterus.	yes	yes	yes	no	yes	Single/divorced/widowed	5	5	5	7	2	2
no	31-40	unmarried	protestant	Can’t write and read	completed secondary and above	House wife	No income	yes	1	yes	no	0	0	1	2-highest	to space birth	1-3	3	Health facilities	no	no	no	Don’t know	no	no	Highly effective in preventing pregnancy	1-2 years	Effective in preventing pregnancy	don't know	don't think	don't know	don't know	don't know	don't know	not accesible	didnot discuss	i dont know about IUCD	no	no	yes	no	no	Single/divorced/widowed	5	1	5	4	2	2
no	31-40	divorced	orthodox	Can’t write and read	no husband	Daily laborer	1000-1499 birr	yes	1	yes	no	0	0	1	2-highest	to space birth	1-3	1	Health facilities	yes	yes	yes	Hospital (health center)	yes	yes	choosen by the service provider	2-6 years	Effective in preventing pregnancy	don't think	yes	don't know	don't think	yes	don't think	Supporting	Supporting	Increased risk of Pelvic Inflammatory Disease	yes	yes	yes	no	yes	Single/divorced/widowed	5	1	0	6	2	2
no	31-40	divorced	orthodox	Can’t write and read	no husband	Private employee/NGO	more than 2000 birr	no	0	none	yes	1	spontaneous	none	none	to space birth	1-3	4-highest	Health facilities	yes	no	no	Hospital (health center)	no	yes	choosen by the service provider	1-11 months	No side effects	don't think	yes	don't think	don't think	don't think	don't know	Supporting	Supporting	IIrregular bleeding during menstruation	yes	yes	yes	yes	yes	Single/divorced/widowed	5	1	0	6	2	2
no	31-40	divorced	orthodox	completed secondary and above	completed secondary and above	Private employee/NGO	more than 2000 birr	yes	2	yes	yes	1	induced	1	2-highest	to space birth	1-3	4-highest	Health facilities	yes	no	yes	Hospital (health center)	no	no	No need of daily motivation	1-2 years	Easy to use	yes	don't think	yes	yes	don't think	don't think	not accesible	didnot discuss	Pain in Pelvic region	yes	yes	yes	yes	yes	Single/divorced/widowed	5	5	5	1	2	2
no	31-40	divorced	catholic	Primary school (1-8th grade)	no husband	Daily laborer	1500-1999 birr	yes	3-highest	yes	no	0	0	3- highest	2-highest	to stop birth	0	4-highest	Radio	yes	no	no	Hospital (health center)	no	no	Told by a friend to use	2-6 years	No side effects	don't know	yes	don't know	don't know	don't know	don't know	not accesible	Supporting	Perforation occurs in the uterus	yes	yes	yes	yes	yes	Single/divorced/widowed	5	3	0	5	1	2
no	31-40	divorced	protestant	Can’t write and read	no husband	House wife	No income	yes	3-highest	yes	yes	1	spontaneous	3- highest	2-highest	to stop birth	0	3	TV+health facilties+radio	yes	yes	yes	Hospital (health center)	yes	no	choosen by the service provider	1-2 years	No side effects	don't think	yes	don't think	don't think	yes	don't think	not accesible	didnot discuss	Increased risk of Pelvic Inflammatory Disease	yes	yes	yes	yes	yes	Single/divorced/widowed	5	1	0	6	2	2
no	31-40	divorced	protestant	Secondary school (9th -12th grade)	no husband	Daily laborer	1000-1499 birr	no	0	none	no	0	0	none	none	to stop birth	0	2	TV	yes	no	no	Hospital (health center)	no	yes	No weight gain	2-6 years	Easy to use	don't think	yes	don't think	don't think	don't think	don't think	not accesible	didnot discuss	Increased risk of Pelvic Inflammatory Disease	yes	no	yes	yes	yes	Single/divorced/widowed	5	5	0	3	2	2
no	31-40	divorced	protestant	completed secondary and above	completed secondary and above	Government employee	more than 2000 birr	yes	1	No	no	0	0	1	2-highest	to space birth	4-5	4-highest	Health facilities	yes	yes	yes	Hospital (health center)	yes	yes	choosen by the service provider	6 years and above	Reversible	don't think	don't think	don't think	don't think	don't think	don't think	Against	didnot discuss	Headaches	yes	yes	yes	yes	yes	Single/divorced/widowed	5	5	5	6	2	2
no	31-40	widowed	catholic	Secondary school (9th -12th grade)	no husband	Own business	1000-1499 birr	yes	2	yes	yes	2	induced	2	2-highest	to space birth	5-10	4-highest	Health facilities	yes	no	no	Hospital (health center)	no	yes	No menstrual bleeding	1-11 months	Easy to use	don't think	yes	don't think	don't know	don't know	don't know	not accesible	Against	Pain in Pelvic region	yes	no	yes	no	yes	Single/divorced/widowed	5	5	0	7	2	2
no	41-49	married	orthodox	Can’t write and read	Can’t write and read	House wife	No income	yes	3-highest	yes	no	0	0	3- highest	2-highest	to stop birth	0	3	Health facilities	no	no	no	Don’t know	yes	yes	No need of daily motivation	6 years and above	Easy to use	don't know	don't know	don't know	don't know	don't know	don't know	don't know	didnot discuss	i dont know about IUCD	no	no	yes	no	no	Married	1	1	1	1	2	2
no	41-49	married	orthodox	Can’t write and read	Can’t write and read	Daily laborer	less than 500 birr	yes	3-highest	yes	no	0	0	3- highest	2-highest	to space birth	1-3	2	Health facilities	yes	no	no	Don’t know	no	no	i believe it is btter than other	1-11 months	Easy to use	don't know	don't know	don't know	don't know	don't know	don't know	don't know	didnot discuss	because it goes into the uterus.	yes	yes	yes	no	yes	Married	1	1	1	7	2	2
no	41-49	married	orthodox	Can’t write and read	Secondary school (9th -12th grade)	House wife	No income	yes	3-highest	yes	no	0	0	3- highest	2-highest	to stop birth	0	2	Health facilities	yes	yes	yes	Hospital (health center)	no	no	No weight gain	2-6 years	Effective in preventing pregnancy	don't think	don't think	don't think	yes	yes	yes	don't know	didnot discuss	Pain in Pelvic region	yes	yes	yes	yes	yes	Married	5	1	5	3	2	2
no	41-49	married	orthodox	Primary school (1-8th grade)	Primary school (1-8th grade)	House wife	No income	yes	2	yes	no	0	0	2	2-highest	to stop birth	0	2	Health facilities	yes	no	no	Don’t know	yes	no	i believe it is btter than other	6 years and above	Effective in preventing pregnancy	don't think	don't know	don't know	don't know	don't know	don't know	don't know	didnot discuss	no reason	no	no	yes	no	no	Married	3	3	3	7	1	2
no	41-49	married	orthodox	Secondary school (9th -12th grade)	Secondary school (9th -12th grade)	House wife	No income	yes	3-highest	yes	yes	1	spontaneous	3- highest	7 months- 2 years	to stop birth	0	4-highest	Health facilities	yes	no	no	Hospital (health center)	no	no	No need of daily motivation	1-2 years	Effective in preventing pregnancy	don't know	yes	yes	yes	don't know	yes	Against	Supporting	It migrates to other parts of the body	yes	yes	yes	yes	yes	Married	5	5	5	1	2	2
no	41-49	married	protestant	Can write and read	Primary school (1-8th grade)	Own business	more than 2000 birr	yes	3-highest	yes	no	0	0	3- highest	2-highest	to stop birth	0	3	Health facilities	yes	yes	no	Hospital (health center)	no	no	No need of daily motivation	2-6 years	Effective in preventing pregnancy	don't think	yes	don't think	don't think	don't think	don't think	don't know	didnot discuss	Pain in Pelvic region	yes	yes	yes	yes	yes	Married	3	2	3	1	2	2
no	41-49	married	protestant	completed secondary and above	Secondary school (9th -12th grade)	Private employee/NGO	more than 2000 birr	yes	3-highest	yes	no	0	0	3- highest	2-highest	to stop birth	0	3	Health facilities	yes	yes	no	Hospital (health center)	yes	yes	choosen by the service provider	1-11 months	No side effects	don't think	yes	don't think	don't know	don't think	don't think	Supporting	Supporting	IIrregular bleeding during menstruation	yes	yes	yes	yes	yes	Married	5	5	5	6	2	2
no	41-49	divorced	catholic	completed secondary and above	no husband	Government employee	more than 2000 birr	yes	3-highest	yes	no	0	0	3- highest	2-highest	to stop birth	0	4-highest	Health facilities	yes	yes	no	Hospital (health center)	yes	yes	No menstrual bleeding	1-11 months	No side effects	don't think	yes	don't think	don't think	don't think	don't think	not accesible	Supporting	IIrregular bleeding during menstruation	yes	yes	yes	yes	yes	Single/divorced/widowed	5	5	0	7	2	2
no	41-49	divorced	catholic	completed secondary and above	no husband	Private employee/NGO	more than 2000 birr	yes	3-highest	yes	no	0	0	3- highest	2-highest	to stop birth	0	4-highest	Health facilities	yes	yes	yes	Hospital (health center)	yes	no	No weight gain	2-6 years	No side effects	don't think	don't think	don't think	don't think	don't think	don't think	not accesible	didnot discuss	IIrregular bleeding during menstruation	yes	yes	yes	yes	yes	Single/divorced/widowed	5	5	0	3	2	2
no	41-49	widowed	orthodox	Secondary school (9th -12th grade)	Primary school (1-8th grade)	Government employee	more than 2000 birr	yes	3-highest	yes	no	0	0	3- highest	2-highest	to stop birth	0	4-highest	Health facilities	yes	yes	yes	Hospital (health center)	yes	yes	No weight gain	6 years and above	Easy to use	don't think	don't think	don't think	don't think	don't think	don't think	not accesible	didnot discuss	because it goes into the uterus.	yes	yes	yes	yes	yes	Single/divorced/widowed	3	5	3	3	2	2
yes	15-20	married	orthodox	Primary school (1-8th grade)	Secondary school (9th -12th grade)	House wife	No income	yes	1	yes	yes	1	spontaneous	1	7 months- 2 years	to space birth	4-5	4-highest	Health facilities	yes	yes	yes	Hospital (health center)	yes	yes	choosen by the service provider	not accesible	No side effects	don't think	don't think	don't think	don't think	don't think	don't think	Supporting	Supporting	not accesible	yes	yes	yes	yes	yes	Married	5	3	5	6	1	2
yes	15-20	married	orthodox	Secondary school (9th -12th grade)	completed secondary and above	Government employee	more than 2000 birr	yes	1	yes	no	0	0	1	1-6 months	to space birth	1-3	4-highest	Health facilities	yes	yes	yes	Hospital (health center)	yes	yes	Husband approval	not accesible	Effective in preventing pregnancy	don't think	don't think	don't think	don't think	don't think	don't think	Supporting	didnot discuss	not accesible	yes	yes	yes	yes	yes	Married	5	5	5	2	2	2
yes	15-20	married	Muslim	Primary school (1-8th grade)	Can’t write and read	Own business	500-999 birr	yes	1	No	no	0	0	1	2-highest	to space birth	4-5	2	Health facilities	yes	yes	yes	Hospital (health center)	yes	yes	Husband approval	not accesible	Effective in preventing pregnancy	don't know	don't think	don't know	don't think	don't think	don't think	Supporting	didnot discuss	not accesible	yes	yes	yes	yes	yes	Married	1	3	1	2	1	2
yes	15-20	married	Muslim	Primary school (1-8th grade)	Secondary school (9th -12th grade)	House wife	No income	yes	1	yes	no	0	0	1	7 months- 2 years	to space birth	1-3	3	Friends	yes	yes	yes	Hospital (health center)	yes	yes	choosen by the service provider	not accesible	Easy to use	don't think	don't think	don't know	yes	don't think	yes	Supporting	didnot discuss	not accesible	yes	yes	yes	yes	yes	Married	5	3	5	6	1	2
yes	21-30	married	orthodox	Can’t write and read	Can write and read	House wife	No income	yes	1	No	no	0	0	1	2-highest	to stop birth	0	2	TV+health facilties+radio	yes	yes	yes	Hospital (health center)	yes	yes	choosen by the service provider	not accesible	Reversible	don't think	don't know	don't think	don't think	don't know	don't know	Supporting	Supporting	not accesible	yes	yes	yes	no	yes	Married	2	1	2	6	2	2
yes	21-30	married	orthodox	Can write and read	Primary school (1-8th grade)	House wife	No income	yes	2	yes	no	0	0	2	2-highest	to space birth	5-10	3	TV+health facilties+radio	yes	yes	yes	Hospital (health center)	no	yes	Husband approval	not accesible	Effective in preventing pregnancy	don't think	don't think	don't think	don't think	don't think	don't think	Supporting	Supporting	not accesible	yes	yes	yes	yes	yes	Married	3	2	3	2	2	2
yes	21-30	married	orthodox	Primary school (1-8th grade)	Can’t write and read	Unemployed	No income	yes	3-highest	yes	yes	1	spontaneous	3- highest	7 months- 2 years	to space birth	4-5	4-highest	TV+health facilties+radio	yes	yes	yes	Hospital (health center)	no	yes	choosen by the service provider	not accesible	Effective in preventing pregnancy	don't think	don't think	don't think	don't know	don't think	don't think	Supporting	didnot discuss	not accesible	yes	yes	yes	yes	yes	Married	1	3	1	6	1	2
yes	21-30	married	orthodox	Primary school (1-8th grade)	Primary school (1-8th grade)	House wife	No income	yes	1	No	no	0	0	1	2-highest	to stop birth	0	2	TV+health facilties+radio	yes	no	no	Hospital (health center)	no	yes	choosen by the service provider	not accesible	No side effects	don't think	don't know	don't know	don't think	don't think	don't think	Supporting	Supporting	not accesible	yes	yes	yes	no	yes	Married	3	3	3	6	1	2
yes	21-30	married	orthodox	Primary school (1-8th grade)	Primary school (1-8th grade)	House wife	No income	yes	2	yes	no	0	0	2	2-highest	to space birth	5-10	1	Health facilities	yes	yes	yes	Hospital (health center)	no	yes	Highly effective in preventing pregnancy	not accesible	Effective in preventing pregnancy	don't think	don't think	don't think	don't think	don't know	don't think	Supporting	Supporting	not accesible	yes	yes	yes	no	yes	Married	3	3	3	4	1	2
yes	21-30	married	orthodox	Primary school (1-8th grade)	Primary school (1-8th grade)	House wife	No income	yes	2	No	no	0	0	2	2-highest	to stop birth	0	2	TV+health facilties+radio	yes	yes	no	Hospital (health center)	no	yes	Highly effective in preventing pregnancy	not accesible	No side effects	don't think	don't know	don't know	don't think	don't think	don't think	Supporting	Supporting	not accesible	yes	yes	yes	yes	yes	Married	3	3	3	4	1	2
yes	21-30	married	orthodox	Primary school (1-8th grade)	Primary school (1-8th grade)	House wife	No income	yes	2	No	no	0	0	2	2-highest	to stop birth	0	2	TV+health facilties+radio	yes	no	no	Hospital (health center)	no	yes	Highly effective in preventing pregnancy	not accesible	No side effects	don't think	don't know	don't know	don't think	don't think	don't think	Supporting	Supporting	not accesible	yes	yes	yes	no	yes	Married	3	3	3	4	1	2
yes	21-30	married	orthodox	Primary school (1-8th grade)	Primary school (1-8th grade)	Government employee	more than 2000 birr	yes	1	No	no	0	0	1	2-highest	to space birth	4-5	4-highest	TV+health facilties+radio	yes	yes	yes	Hospital (health center)	yes	yes	No weight gain	not accesible	Easy to use	yes	don't think	don't think	don't think	don't think	don't know	Supporting	Supporting	not accesible	yes	yes	yes	yes	yes	Married	3	3	3	3	1	2
yes	21-30	married	orthodox	Primary school (1-8th grade)	Secondary school (9th -12th grade)	House wife	No income	yes	1	yes	yes	1	spontaneous	1	2-highest	to space birth	4-5	2	Health facilities	yes	yes	yes	Hospital (health center)	no	yes	No need of daily motivation	not accesible	Effective in preventing pregnancy	don't think	don't think	don't think	don't think	don't think	don't think	don't know	didnot discuss	not accesible	yes	yes	yes	yes	yes	Married	5	3	5	1	1	2
yes	21-30	married	orthodox	Primary school (1-8th grade)	Secondary school (9th -12th grade)	House wife	No income	yes	2	yes	no	0	0	2	2-highest	to space birth	4-5	2	TV+health facilties+radio	yes	yes	yes	Hospital (health center)	yes	yes	Highly effective in preventing pregnancy	not accesible	No side effects	don't think	don't think	don't think	don't think	don't think	don't think	Supporting	didnot discuss	not accesible	yes	yes	yes	yes	yes	Married	5	3	5	4	1	2
yes	21-30	married	orthodox	Primary school (1-8th grade)	Secondary school (9th -12th grade)	House wife	No income	yes	2	yes	no	0	0	2	2-highest	to space birth	4-5	3	TV+health facilties+radio	yes	no	no	Hospital (health center)	yes	yes	Highly effective in preventing pregnancy	not accesible	No side effects	don't think	don't think	don't think	don't think	don't think	don't think	Supporting	didnot discuss	not accesible	yes	yes	yes	yes	yes	Married	5	3	5	4	1	2
yes	21-30	married	orthodox	Primary school (1-8th grade)	Secondary school (9th -12th grade)	House wife	No income	yes	3-highest	yes	no	0	0	3- highest	7 months- 2 years	to space birth	5-10	4-highest	TV+health facilties+radio	yes	yes	yes	Hospital (health center)	no	yes	Husband approval	not accesible	Reversible	don't think	don't think	don't think	don't think	don't think	don't think	Supporting	didnot discuss	not accesible	yes	yes	yes	yes	yes	Married	5	3	5	2	1	2
yes	21-30	married	orthodox	Primary school (1-8th grade)	Secondary school (9th -12th grade)	Government employee	more than 2000 birr	yes	2	yes	no	0	0	2	1-6 months	to space birth	4-5	4-highest	TV	yes	yes	yes	Hospital (health center)	no	yes	choosen by the service provider	not accesible	Reversible	don't think	don't know	don't think	don't think	don't think	yes	Supporting	Supporting	not accesible	yes	yes	yes	yes	yes	Married	5	3	5	6	1	2
yes	21-30	married	orthodox	Primary school (1-8th grade)	completed secondary and above	House wife	No income	yes	1	yes	yes	2	spontaneous	1	7 months- 2 years	to space birth	1-3	3	TV+health facilties+radio	yes	yes	yes	Hospital (health center)	yes	yes	No need of daily motivation	not accesible	Effective in preventing pregnancy	yes	don't know	don't know	don't think	don't think	don't think	Supporting	Supporting	not accesible	yes	yes	yes	yes	yes	Married	5	3	5	1	1	2
yes	21-30	married	orthodox	Primary school (1-8th grade)	completed secondary and above	House wife	No income	yes	1	yes	no	0	0	1	2-highest	to space birth	1-3	4-highest	TV+health facilties+radio	yes	yes	yes	Hospital (health center)	no	no	Told by a friend to use	not accesible	Effective in preventing pregnancy	don't know	don't think	don't know	don't know	don't think	don't think	don't know	Supporting	not accesible	yes	yes	yes	yes	yes	Married	5	3	5	5	1	2
yes	21-30	married	orthodox	Primary school (1-8th grade)	completed secondary and above	House wife	No income	yes	1	yes	no	0	0	1	2-highest	to space birth	5-10	1	Health facilities	yes	yes	yes	Hospital (health center)	yes	yes	Told by a friend to use	not accesible	Effective in preventing pregnancy	don't think	don't think	don't think	don't think	yes	don't know	Supporting	Supporting	not accesible	yes	yes	yes	yes	yes	Married	5	3	5	5	1	2
yes	21-30	married	orthodox	Primary school (1-8th grade)	completed secondary and above	House wife	No income	yes	2	yes	no	0	0	2	2-highest	to space birth	1-3	2	TV+health facilties+radio	yes	yes	yes	Hospital (health center)	no	yes	Husband approval	not accesible	Effective in preventing pregnancy	don't think	don't think	don't think	don't think	don't think	don't think	Supporting	Supporting	not accesible	yes	yes	yes	yes	yes	Married	5	3	5	2	1	2
yes	21-30	married	orthodox	Primary school (1-8th grade)	completed secondary and above	Government employee	1000-1499 birr	yes	2	yes	no	0	0	2	2-highest	to space birth	5-10	3	Health facilities	yes	yes	yes	Hospital (health center)	no	yes	Highly effective in preventing pregnancy	not accesible	Effective in preventing pregnancy	don't think	don't know	don't think	don't think	don't think	don't think	don't know	Supporting	not accesible	yes	yes	yes	no	yes	Married	5	3	5	4	1	2
yes	21-30	married	orthodox	Secondary school (9th -12th grade)	Can write and read	Own business	more than 2000 birr	yes	3-highest	yes	no	0	0	3- highest	7 months- 2 years	to space birth	4-5	3	TV+health facilties+radio	yes	yes	yes	Hospital (health center)	yes	yes	Husband approval	not accesible	Reversible	don't think	don't think	don't think	don't think	don't think	don't think	Supporting	Supporting	not accesible	yes	yes	yes	yes	yes	Married	2	5	2	2	2	2
yes	21-30	married	orthodox	Secondary school (9th -12th grade)	Primary school (1-8th grade)	Own business	500-999 birr	yes	3-highest	yes	no	0	0	3- highest	1-6 months	to stop birth	0	4-highest	TV+health facilties+radio	yes	yes	yes	Hospital (health center)	yes	no	Highly effective in preventing pregnancy	not accesible	Effective in preventing pregnancy	don't know	don't know	don't think	don't know	don't think	don't know	Supporting	didnot discuss	not accesible	no	yes	yes	no	yes	Married	3	5	3	4	2	2
yes	21-30	married	orthodox	Secondary school (9th -12th grade)	Secondary school (9th -12th grade)	House wife	500-999 birr	yes	1	yes	yes	1	spontaneous	1	2-highest	to space birth	1-3	4-highest	TV+health facilties+radio	yes	yes	yes	Hospital (health center)	no	no	choosen by the service provider	not accesible	No side effects	don't think	don't think	don't think	don't think	don't know	don't know	Supporting	Supporting	not accesible	yes	yes	yes	no	yes	Married	5	5	5	6	2	2
yes	21-30	married	orthodox	Secondary school (9th -12th grade)	Secondary school (9th -12th grade)	House wife	500-999 birr	yes	1	No	yes	1	spontaneous	1	2-highest	to space birth	1-3	4-highest	Health facilities	yes	yes	yes	Hospital (health center)	yes	no	choosen by the service provider	not accesible	No side effects	don't think	don't think	don't think	don't think	don't know	don't know	Supporting	Supporting	not accesible	yes	yes	yes	no	yes	Married	5	5	5	6	2	2
yes	21-30	married	orthodox	Secondary school (9th -12th grade)	Secondary school (9th -12th grade)	House wife	No income	yes	1	yes	no	0	0	1	2-highest	to space birth	4-5	4-highest	TV+health facilties+radio	yes	yes	no	Hospital (health center)	no	no	choosen by the service provider	not accesible	No side effects	don't think	don't know	don't know	don't know	don't know	don't know	Supporting	didnot discuss	not accesible	yes	yes	yes	no	yes	Married	5	5	5	6	2	2
yes	21-30	married	orthodox	Secondary school (9th -12th grade)	Secondary school (9th -12th grade)	House wife	No income	yes	2	yes	no	0	0	2	7 months- 2 years	to space birth	1-3	4-highest	Health facilities	yes	yes	yes	Hospital (health center)	no	no	choosen by the service provider	not accesible	Effective in preventing pregnancy	don't think	yes	don't think	yes	don't think	yes	Against	Against	not accesible	yes	yes	yes	yes	yes	Married	5	5	5	6	2	2
yes	21-30	married	orthodox	Secondary school (9th -12th grade)	completed secondary and above	House wife	500-999 birr	yes	2	No	no	0	0	2	2-highest	to space birth	5-10	4-highest	TV+health facilties+radio	yes	yes	yes	Hospital (health center)	yes	yes	choosen by the service provider	not accesible	No side effects	don't think	don't think	don't think	don't think	don't think	don't think	Supporting	Supporting	not accesible	yes	yes	yes	no	yes	Married	5	5	5	6	2	2
yes	21-30	married	orthodox	Secondary school (9th -12th grade)	completed secondary and above	House wife	No income	yes	1	yes	no	0	0	1	7 months- 2 years	to space birth	4-5	3	Health facilities	yes	yes	yes	Hospital (health center)	no	no	Husband approval	not accesible	Effective in preventing pregnancy	don't think	don't think	don't think	don't think	don't think	don't think	Supporting	didnot discuss	not accesible	yes	yes	yes	yes	yes	Married	5	5	5	2	2	2
yes	21-30	married	orthodox	Secondary school (9th -12th grade)	completed secondary and above	House wife	No income	yes	1	yes	no	0	0	1	7 months- 2 years	to space birth	4-5	3	Health facilities	yes	yes	no	Hospital (health center)	yes	yes	Highly effective in preventing pregnancy	not accesible	Reversible	don't think	yes	don't think	don't think	yes	don't think	Supporting	Supporting	not accesible	yes	yes	yes	yes	yes	Married	5	5	5	4	2	2
yes	21-30	married	orthodox	Secondary school (9th -12th grade)	completed secondary and above	House wife	No income	yes	1	yes	no	0	0	1	2-highest	to space birth	5-10	3	TV+health facilties+radio	yes	yes	yes	Hospital (health center)	yes	yes	Told by a friend to use	not accesible	Effective in preventing pregnancy	don't think	don't think	don't think	don't think	yes	don't know	Supporting	Supporting	not accesible	yes	yes	yes	yes	yes	Married	5	5	5	5	2	2
yes	21-30	married	orthodox	Secondary school (9th -12th grade)	completed secondary and above	House wife	No income	yes	2	yes	yes	2	induced	2	1-6 months	to space birth	5-10	2	Health facilities	yes	yes	yes	Hospital (health center)	no	yes	choosen by the service provider	not accesible	No side effects	don't think	don't think	don't know	don't know	don't know	don't think	Supporting	Supporting	not accesible	yes	yes	yes	no	yes	Married	5	5	5	6	2	2
yes	21-30	married	orthodox	Secondary school (9th -12th grade)	completed secondary and above	Student	No income	yes	1	No	no	0	0	1	2-highest	to space birth	4-5	4-highest	TV+health facilties+radio	yes	yes	yes	Hospital (health center)	yes	no	Husband approval	not accesible	Reversible	don't think	don't think	don't think	don't know	don't think	don't think	Supporting	Supporting	not accesible	yes	yes	yes	yes	yes	Married	5	5	5	2	2	1
yes	21-30	married	orthodox	Secondary school (9th -12th grade)	completed secondary and above	Government employee	1000-1499 birr	yes	1	yes	yes	1	induced	1	7 months- 2 years	to space birth	5-10	3	TV+health facilties+radio	yes	yes	yes	Hospital (health center)	no	yes	Highly effective in preventing pregnancy	not accesible	No side effects	yes	yes	yes	don't know	don't think	don't think	Supporting	Supporting	not accesible	yes	yes	yes	yes	yes	Married	5	5	5	4	2	2
yes	21-30	married	orthodox	Secondary school (9th -12th grade)	completed secondary and above	Government employee	1000-1499 birr	yes	1	yes	yes	1	spontaneous	1	2-highest	to space birth	4-5	2	Health facilities	yes	yes	yes	Hospital (health center)	yes	yes	Husband approval	not accesible	Effective in preventing pregnancy	don't think	don't think	don't think	don't think	don't think	don't think	Supporting	Supporting	not accesible	yes	yes	yes	yes	yes	Married	5	5	5	2	2	2
yes	21-30	married	orthodox	Secondary school (9th -12th grade)	completed secondary and above	Private employee/NGO	more than 2000 birr	yes	1	yes	no	0	0	1	2-highest	to space birth	4-5	4-highest	TV+health facilties+radio	yes	yes	yes	Hospital (health center)	yes	yes	No need of daily motivation	not accesible	Effective in preventing pregnancy	don't think	don't think	don't think	don't think	don't think	don't think	Supporting	didnot discuss	not accesible	yes	yes	yes	yes	yes	Married	5	5	5	1	2	2
yes	21-30	married	orthodox	completed secondary and above	Primary school (1-8th grade)	Private employee/NGO	more than 2000 birr	no	0	none	yes	1	spontaneous	none	none	to space birth	4-5	4-highest	TV+health facilties+radio	yes	yes	yes	Hospital (health center)	no	yes	choosen by the service provider	not accesible	No side effects	don't think	don't know	don't think	don't think	yes	don't think	Supporting	Supporting	not accesible	yes	yes	no	no	yes	Married	3	5	3	6	2	2
yes	21-30	married	orthodox	completed secondary and above	completed secondary and above	Government employee	1500-1999 birr	yes	1	yes	yes	1	spontaneous	1	7 months- 2 years	to space birth	4-5	3	TV+health facilties+radio	yes	yes	yes	Hospital (health center)	yes	yes	Husband approval	not accesible	Effective in preventing pregnancy	don't think	don't think	don't think	don't think	don't think	don't think	Supporting	Supporting	not accesible	yes	yes	yes	yes	yes	Married	5	5	5	2	2	2
yes	21-30	married	orthodox	completed secondary and above	completed secondary and above	Government employee	more than 2000 birr	yes	3-highest	yes	no	0	0	3- highest	1-6 months	to stop birth	0	4-highest	Health facilities	yes	yes	yes	Hospital (health center)	yes	yes	Highly effective in preventing pregnancy	not accesible	Effective in preventing pregnancy	don't think	yes	don't think	don't think	don't think	don't think	Supporting	Supporting	not accesible	yes	yes	yes	yes	yes	Married	5	5	5	4	2	2
yes	21-30	married	orthodox	completed secondary and above	completed secondary and above	Private employee/NGO	more than 2000 birr	yes	3-highest	yes	no	0	0	3- highest	2-highest	to stop birth	4-5	4-highest	TV+health facilties+radio	yes	yes	yes	Hospital (health center)	yes	yes	Told by a friend to use	not accesible	Effective in preventing pregnancy	don't think	don't think	don't think	don't think	don't think	don't think	Supporting	didnot discuss	not accesible	yes	yes	yes	yes	yes	Married	5	5	5	5	2	2
yes	21-30	married	Muslim	Can write and read	completed secondary and above	Private employee/NGO	500-999 birr	yes	2	yes	no	0	0	2	2-highest	to space birth	5-10	2	Health facilities	yes	yes	no	Hospital (health center)	yes	yes	Husband approval	not accesible	No side effects	don't think	yes	don't think	don't think	don't think	yes	Supporting	Supporting	not accesible	yes	yes	yes	no	yes	Married	5	2	5	2	2	2
yes	21-30	married	Muslim	Primary school (1-8th grade)	Can write and read	House wife	No income	no	0	none	yes	1	spontaneous	none	none	to stop birth	0	3	Health facilities	yes	yes	no	Hospital (health center)	no	yes	Husband approval	not accesible	Easy to use	don't think	yes	don't know	don't think	yes	don't know	Supporting	Supporting	not accesible	yes	yes	yes	yes	yes	Married	2	3	2	2	1	2
yes	21-30	married	Muslim	Primary school (1-8th grade)	Primary school (1-8th grade)	House wife	No income	yes	1	yes	no	0	0	1	1-6 months	to space birth	4-5	4-highest	TV+health facilties+radio	yes	yes	yes	Hospital (health center)	no	no	Highly effective in preventing pregnancy	not accesible	Effective in preventing pregnancy	don't think	don't think	don't think	don't think	don't think	don't think	Supporting	Against	not accesible	yes	yes	yes	yes	yes	Married	3	3	3	4	1	2
yes	21-30	married	Muslim	Primary school (1-8th grade)	Primary school (1-8th grade)	House wife	No income	yes	2	No	no	0	0	2	7 months- 2 years	to space birth	4-5	3	Health facilities	yes	yes	yes	Hospital (health center)	no	yes	Highly effective in preventing pregnancy	not accesible	No side effects	yes	don't think	don't think	don't think	don't think	don't think	Supporting	Supporting	not accesible	yes	yes	yes	yes	yes	Married	3	3	3	4	1	2
yes	21-30	married	Muslim	Primary school (1-8th grade)	Secondary school (9th -12th grade)	House wife	No income	no	0	none	no	0	0	none	none	to space birth	1-3	4-highest	Health facilities	yes	yes	yes	Hospital (health center)	no	yes	choosen by the service provider	not accesible	Easy to use	don't think	don't think	don't think	don't think	don't think	don't think	don't know	didnot discuss	not accesible	yes	yes	yes	yes	yes	Married	5	3	5	6	1	2
yes	21-30	married	Muslim	Primary school (1-8th grade)	Secondary school (9th -12th grade)	House wife	No income	no	0	none	yes	1	induced	none	none	to space birth	4-5	2	Health facilities	yes	yes	yes	Hospital (health center)	no	yes	Husband approval	not accesible	Effective in preventing pregnancy	don't think	don't think	don't think	don't think	don't think	don't think	Supporting	didnot discuss	not accesible	yes	yes	yes	no	yes	Married	5	3	5	2	1	2
yes	21-30	married	Muslim	Primary school (1-8th grade)	completed secondary and above	Own business	more than 2000 birr	yes	2	yes	no	0	0	2	2-highest	to stop birth	5-10	2	TV+health facilties+radio	yes	yes	yes	Hospital (health center)	yes	yes	Husband approval	not accesible	Effective in preventing pregnancy	don't think	don't think	don't think	don't think	don't think	don't think	Supporting	Supporting	not accesible	yes	yes	yes	yes	yes	Married	5	3	5	2	1	2
yes	21-30	married	Muslim	Secondary school (9th -12th grade)	Can write and read	House wife	No income	yes	2	none	yes	1	spontaneous	2	2-highest	to stop birth	0	2	Health facilities	yes	yes	no	Hospital (health center)	no	yes	Husband approval	not accesible	Easy to use	don't think	yes	don't know	don't think	yes	don't know	Supporting	Supporting	not accesible	yes	yes	yes	yes	yes	Married	2	5	2	2	2	2
yes	21-30	married	Muslim	Secondary school (9th -12th grade)	Can write and read	Own business	more than 2000 birr	yes	2	yes	no	0	0	2	2-highest	to space birth	1-3	4-highest	TV+health facilties+radio	yes	yes	yes	Hospital (health center)	no	yes	Highly effective in preventing pregnancy	not accesible	Effective in preventing pregnancy	don't think	don't think	don't think	don't think	don't think	don't think	don't know	didnot discuss	not accesible	yes	yes	yes	no	no	Married	2	5	2	4	2	2
yes	21-30	married	Muslim	Secondary school (9th -12th grade)	Secondary school (9th -12th grade)	House wife	No income	yes	2	none	no	0	0	2	1-6 months	to stop birth	5-10	2	Health facilities	yes	yes	yes	Hospital (health center)	no	yes	choosen by the service provider	not accesible	Easy to use	don't think	don't think	don't think	don't think	don't think	don't think	don't know	didnot discuss	not accesible	yes	yes	yes	yes	yes	Married	5	5	5	6	2	2
yes	21-30	married	Muslim	Secondary school (9th -12th grade)	Secondary school (9th -12th grade)	Own business	more than 2000 birr	yes	2	yes	no	0	0	2	7 months- 2 years	to space birth	5-10	4-highest	TV+health facilties+radio	yes	yes	yes	Hospital (health center)	yes	yes	Highly effective in preventing pregnancy	not accesible	Easy to use	don't think	don't think	don't know	yes	don't think	yes	Supporting	didnot discuss	not accesible	yes	yes	yes	yes	yes	Married	5	5	5	4	2	2
yes	21-30	married	Muslim	Secondary school (9th -12th grade)	completed secondary and above	House wife	No income	yes	3-highest	yes	no	0	0	3- highest	7 months- 2 years	to space birth	5-10	4-highest	Health facilities	yes	yes	yes	Hospital (health center)	yes	yes	choosen by the service provider	not accesible	No side effects	don't think	don't think	don't think	yes	don't think	don't think	Supporting	didnot discuss	not accesible	yes	yes	yes	yes	yes	Married	5	5	5	6	2	2
yes	21-30	married	protestant	Can write and read	Secondary school (9th -12th grade)	House wife	No income	yes	1	yes	yes	1	spontaneous	1	2-highest	to space birth	1-3	4-highest	TV+health facilties+radio	yes	yes	yes	Hospital (health center)	no	yes	No need of daily motivation	not accesible	No side effects	don't think	don't think	don't think	don't know	don't think	don't think	Supporting	didnot discuss	not accesible	yes	yes	yes	yes	yes	Married	5	2	5	1	2	2
yes	21-30	married	protestant	Primary school (1-8th grade)	Primary school (1-8th grade)	Unemployed	No income	no	0	none	no	0	0	none	none	to space birth	4-5	4-highest	TV+health facilties+radio	yes	no	no	Hospital (health center)	yes	yes	No need of daily motivation	not accesible	No side effects	yes	don't think	yes	don't think	yes	yes	Supporting	Supporting	not accesible	no	yes	yes	yes	yes	Married	3	3	3	1	1	2
yes	21-30	married	protestant	Primary school (1-8th grade)	Secondary school (9th -12th grade)	House wife	No income	yes	3-highest	yes	no	0	0	3- highest	1-6 months	to stop birth	0	4-highest	Health facilities	yes	no	no	Hospital (health center)	yes	yes	choosen by the service provider	not accesible	Easy to use	don't think	don't think	don't think	don't think	don't think	don't think	Supporting	Against	not accesible	yes	yes	yes	yes	yes	Married	5	3	5	6	1	2
yes	21-30	married	protestant	Primary school (1-8th grade)	Secondary school (9th -12th grade)	House wife	No income	yes	3-highest	yes	no	0	0	3- highest	7 months- 2 years	to stop birth	0	1	Health facilities	yes	yes	yes	Hospital (health center)	yes	yes	Husband approval	not accesible	Reversible	don't think	don't know	don't think	don't think	don't think	don't think	Supporting	Supporting	not accesible	yes	yes	yes	yes	yes	Married	5	3	5	2	1	2
yes	21-30	married	protestant	Primary school (1-8th grade)	completed secondary and above	Own business	1500-1999 birr	yes	1	yes	no	0	0	1	2-highest	to space birth	1-3	4-highest	TV+health facilties+radio	yes	yes	yes	Hospital (health center)	no	no	choosen by the service provider	not accesible	Effective in preventing pregnancy	don't think	don't know	don't know	don't think	don't think	don't know	don't know	Supporting	not accesible	yes	yes	yes	yes	yes	Married	5	3	5	6	1	2
yes	21-30	married	protestant	Secondary school (9th -12th grade)	completed secondary and above	Own business	1500-1999 birr	yes	2	yes	no	0	0	2	1-6 months	to space birth	4-5	4-highest	Health facilities	yes	yes	yes	Hospital (health center)	no	yes	No need of daily motivation	not accesible	Effective in preventing pregnancy	don't think	don't think	don't think	don't think	don't think	don't think	don't know	didnot discuss	not accesible	yes	yes	yes	yes	yes	Married	5	5	5	1	2	2
yes	21-30	married	protestant	completed secondary and above	Secondary school (9th -12th grade)	House wife	No income	yes	2	yes	no	0	0	2	2-highest	to space birth	4-5	3	Magazines	yes	yes	yes	Hospital (health center)	yes	yes	choosen by the service provider	not accesible	Easy to use	don't think	yes	don't think	don't think	don't think	don't think	Supporting	Supporting	not accesible	yes	yes	yes	yes	yes	Married	5	5	5	6	2	2
yes	21-30	married	protestant	completed secondary and above	no husband	Own business	1500-1999 birr	yes	3-highest	yes	no	0	0	3- highest	7 months- 2 years	to stop birth	0	4-highest	TV+health facilties+radio	yes	yes	yes	Hospital (health center)	no	yes	Told by a friend to use	not accesible	Reversible	yes	yes	don't think	don't think	don't know	don't know	Against	didnot discuss	not accesible	yes	no	yes	no	yes	Married	5	5	0	5	2	2
yes	21-30	married	others	completed secondary and above	completed secondary and above	Private employee/NGO	more than 2000 birr	yes	2	yes	no	0	0	2	2-highest	to space birth	4-5	3	TV+health facilties+radio	yes	yes	yes	Hospital (health center)	no	yes	Husband approval	not accesible	No side effects	don't think	don't think	don't think	don't think	don't think	don't think	Supporting	Supporting	not accesible	yes	yes	yes	yes	yes	Married	5	5	5	2	2	2
yes	21-30	unmarried	orthodox	Can’t write and read	no husband	Daily laborer	500-999 birr	no	0	none	no	0	0	none	none	to stop birth	0	4-highest	Health facilities	yes	no	no	Hospital (health center)	no	no	choosen by the service provider	not accesible	No side effects	don't think	don't know	don't know	don't think	don't know	don't think	not accesible	Supporting	not accesible	yes	yes	yes	yes	yes	Single/divorced/widowed	5	1	0	6	2	2
yes	21-30	divorced	protestant	completed secondary and above	completed secondary and above	Private employee/NGO	more than 2000 birr	yes	1	yes	yes	2	spontaneous	1	2-highest	to space birth	5-10	4-highest	TV+health facilties+radio	yes	yes	yes	Hospital (health center)	yes	yes	Highly effective in preventing pregnancy	not accesible	Effective in preventing pregnancy	don't think	don't think	don't think	don't think	don't think	don't think	not accesible	didnot discuss	not accesible	yes	yes	yes	yes	yes	Single/divorced/widowed	5	5	5	4	2	2
yes	21-30	widowed	protestant	completed secondary and above	no husband	Own business	1500-1999 birr	yes	3-highest	yes	no	0	0	3- highest	7 months- 2 years	to stop birth	0	2	TV+health facilties+radio	yes	no	no	Hospital (health center)	no	yes	Told by a friend to use	not accesible	Reversible	yes	yes	don't think	don't think	don't know	don't know	Against	didnot discuss	not accesible	yes	no	no	no	yes	Single/divorced/widowed	5	5	0	5	2	2
yes	31-40	married	orthodox	Can’t write and read	Secondary school (9th -12th grade)	House wife	No income	yes	3-highest	yes	no	0	0	3- highest	2-highest	to space birth	4-5	2	Health facilities	yes	yes	yes	Hospital (health center)	yes	no	No need of daily motivation	not accesible	Effective in preventing pregnancy	don't think	don't think	don't think	don't think	don't think	don't think	Supporting	didnot discuss	not accesible	yes	yes	yes	yes	yes	Married	5	1	5	1	2	2
yes	31-40	married	orthodox	Can write and read	Secondary school (9th -12th grade)	House wife	No income	yes	3-highest	yes	no	0	0	3- highest	2-highest	to stop birth	0	3	TV+health facilties+radio	yes	yes	yes	Hospital (health center)	no	yes	choosen by the service provider	not accesible	No side effects	don't think	don't think	don't think	don't think	don't think	yes	Supporting	didnot discuss	not accesible	yes	yes	yes	yes	yes	Married	5	2	5	6	2	2
yes	31-40	married	orthodox	Primary school (1-8th grade)	Primary school (1-8th grade)	House wife	No income	yes	3-highest	yes	yes	2	spontaneous	3- highest	2-highest	to stop birth	0	3	TV+health facilties+radio	yes	yes	yes	Hospital (health center)	yes	yes	No need of daily motivation	not accesible	Effective in preventing pregnancy	don't think	don't think	don't think	don't think	don't think	don't think	Supporting	didnot discuss	not accesible	yes	yes	yes	yes	yes	Married	3	3	3	1	1	2
yes	31-40	married	orthodox	Primary school (1-8th grade)	Secondary school (9th -12th grade)	House wife	No income	yes	3-highest	yes	no	0	0	3- highest	2-highest	to stop birth	0	2	TV+health facilties+radio	yes	yes	yes	Hospital (health center)	yes	yes	Husband approval	not accesible	Reversible	don't think	don't think	don't think	don't think	don't think	don't think	Supporting	didnot discuss	not accesible	yes	yes	yes	yes	yes	Married	5	3	5	2	1	2
yes	31-40	married	orthodox	Primary school (1-8th grade)	Secondary school (9th -12th grade)	House wife	No income	yes	3-highest	yes	no	0	0	3- highest	2-highest	to stop birth	0	2	TV+health facilties+radio	yes	yes	yes	Hospital (health center)	yes	yes	choosen by the service provider	not accesible	Effective in preventing pregnancy	don't think	don't think	don't think	don't think	don't think	don't think	Supporting	didnot discuss	not accesible	yes	yes	yes	yes	yes	Married	5	3	5	6	1	2
yes	31-40	married	orthodox	Primary school (1-8th grade)	Secondary school (9th -12th grade)	Government employee	more than 2000 birr	yes	3-highest	yes	no	0	0	3- highest	2-highest	to stop birth	0	4-highest	Health facilities	yes	yes	yes	Hospital (health center)	no	yes	Highly effective in preventing pregnancy	not accesible	Easy to use	don't think	don't think	don't think	don't think	don't think	don't think	Supporting	Supporting	not accesible	yes	yes	yes	no	yes	Married	5	3	5	4	1	2
yes	31-40	married	orthodox	Primary school (1-8th grade)	Secondary school (9th -12th grade)	Daily laborer	500-999 birr	yes	3-highest	yes	yes	1	spontaneous	3- highest	2-highest	to stop birth	0	2	TV+health facilties+radio	yes	yes	yes	Hospital (health center)	yes	yes	Husband approval	not accesible	Reversible	don't think	don't think	don't think	don't think	don't think	don't think	Supporting	Supporting	not accesible	yes	yes	yes	yes	yes	Married	5	3	5	2	1	2
yes	31-40	married	orthodox	Primary school (1-8th grade)	completed secondary and above	House wife	No income	yes	3-highest	yes	no	0	0	3- highest	7 months- 2 years	to stop birth	0	2	TV+health facilties+radio	yes	yes	yes	Hospital (health center)	yes	yes	Husband approval	not accesible	Effective in preventing pregnancy	don't think	don't think	don't think	don't think	don't think	don't think	Supporting	didnot discuss	not accesible	yes	yes	yes	yes	yes	Married	5	3	5	2	1	2
yes	31-40	married	orthodox	Primary school (1-8th grade)	completed secondary and above	Daily laborer	1000-1499 birr	yes	3-highest	yes	no	0	0	3- highest	2-highest	to stop birth	0	4-highest	Health facilities	yes	yes	yes	Hospital (health center)	yes	yes	No need of daily motivation	not accesible	Effective in preventing pregnancy	don't know	don't know	yes	don't know	don't think	yes	Supporting	Supporting	not accesible	yes	yes	yes	yes	yes	Married	5	3	5	1	1	2
yes	31-40	married	orthodox	Secondary school (9th -12th grade)	Secondary school (9th -12th grade)	House wife	No income	yes	1	yes	no	0	0	1	2-highest	to space birth	4-5	4-highest	TV+health facilties+radio	yes	yes	yes	Hospital (health center)	no	no	choosen by the service provider	not accesible	No side effects	don't know	don't know	don't know	don't know	don't know	don't know	Supporting	didnot discuss	not accesible	yes	yes	yes	yes	yes	Married	5	5	5	6	2	2
yes	31-40	married	orthodox	Secondary school (9th -12th grade)	Secondary school (9th -12th grade)	House wife	No income	yes	2	No	no	0	0	2	2-highest	to stop birth	0	2	Health facilities	yes	yes	yes	Hospital (health center)	yes	yes	choosen by the service provider	not accesible	Easy to use	don't think	don't think	yes	don't think	yes	don't know	Supporting	Supporting	not accesible	yes	yes	yes	yes	yes	Married	5	5	5	6	2	2
yes	31-40	married	orthodox	Secondary school (9th -12th grade)	Secondary school (9th -12th grade)	Government employee	more than 2000 birr	yes	2	yes	no	0	0	2	1-6 months	to space birth	4-5	4-highest	TV	yes	yes	yes	Hospital (health center)	no	yes	choosen by the service provider	not accesible	Reversible	don't think	don't know	don't think	don't think	don't think	yes	Supporting	Supporting	not accesible	yes	yes	yes	yes	yes	Married	5	5	5	6	2	2
yes	31-40	married	orthodox	Secondary school (9th -12th grade)	Secondary school (9th -12th grade)	Government employee	more than 2000 birr	yes	3-highest	yes	yes	2	spontaneous	3- highest	2-highest	to stop birth	0	3	Health facilities	yes	yes	yes	Hospital (health center)	yes	yes	choosen by the service provider	not accesible	Effective in preventing pregnancy	don't think	don't think	don't think	don't think	don't think	don't think	Supporting	didnot discuss	not accesible	yes	yes	yes	yes	yes	Married	5	5	5	6	2	2
yes	31-40	married	orthodox	Secondary school (9th -12th grade)	Secondary school (9th -12th grade)	Private employee/NGO	more than 2000 birr	yes	3-highest	yes	yes	1	spontaneous	3- highest	2-highest	to space birth	1-3	4-highest	Health facilities	yes	yes	yes	Hospital (health center)	no	yes	choosen by the service provider	not accesible	Easy to use	don't think	yes	don't know	don't think	don't think	don't think	Supporting	Supporting	not accesible	yes	yes	yes	yes	yes	Married	5	5	5	6	2	2
yes	31-40	married	orthodox	Secondary school (9th -12th grade)	Secondary school (9th -12th grade)	Private employee/NGO	more than 2000 birr	yes	3-highest	yes	yes	1	spontaneous	3- highest	2-highest	to space birth	5-10	4-highest	Health facilities	yes	yes	yes	Hospital (health center)	no	yes	choosen by the service provider	not accesible	Easy to use	don't think	yes	don't know	don't think	don't think	don't think	Supporting	Supporting	not accesible	yes	yes	yes	yes	yes	Married	5	5	5	6	2	2
yes	31-40	married	orthodox	Secondary school (9th -12th grade)	completed secondary and above	House wife	1000-1499 birr	yes	3-highest	yes	no	0	0	3- highest	1-6 months	to space birth	4-5	4-highest	Health facilities	yes	yes	yes	Hospital (health center)	yes	yes	No need of daily motivation	not accesible	Reversible	don't think	don't think	don't think	don't think	don't know	don't think	Against	Against	not accesible	yes	yes	yes	yes	yes	Married	5	5	5	1	2	2
yes	31-40	married	orthodox	Secondary school (9th -12th grade)	completed secondary and above	Government employee	1000-1499 birr	yes	1	yes	yes	1	spontaneous	1	2-highest	to space birth	4-5	4-highest	TV+health facilties+radio	yes	yes	yes	Hospital (health center)	yes	yes	Husband approval	not accesible	Effective in preventing pregnancy	don't think	don't think	don't think	don't think	don't think	don't think	Supporting	Supporting	not accesible	yes	yes	yes	yes	yes	Married	5	5	5	2	2	2
yes	31-40	married	orthodox	Secondary school (9th -12th grade)	completed secondary and above	Government employee	more than 2000 birr	yes	1	No	no	0	0	1	7 months- 2 years	to stop birth	0	2	Health facilities	yes	yes	yes	Hospital (health center)	yes	yes	choosen by the service provider	not accesible	No side effects	don't think	don't think	don't think	don't think	don't think	don't think	Supporting	Supporting	not accesible	yes	yes	yes	yes	yes	Married	5	5	5	6	2	2
yes	31-40	married	orthodox	Secondary school (9th -12th grade)	completed secondary and above	Government employee	more than 2000 birr	yes	2	yes	no	0	0	2	2-highest	to stop birth	0	4-highest	TV+health facilties+radio	yes	yes	yes	Hospital (health center)	yes	yes	No need of daily motivation	not accesible	Effective in preventing pregnancy	don't think	don't think	don't think	don't think	don't think	don't think	don't know	didnot discuss	not accesible	yes	yes	yes	yes	yes	Married	5	5	5	1	2	2
yes	31-40	married	orthodox	Secondary school (9th -12th grade)	completed secondary and above	Own business	more than 2000 birr	yes	3-highest	yes	yes	1	spontaneous	3- highest	2-highest	to stop birth	0	1	Health facilities	yes	yes	yes	Hospital (health center)	no	no	Husband approval	not accesible	Reversible	don't know	don't know	don't think	don't think	yes	don't think	Supporting	Supporting	not accesible	yes	yes	yes	yes	yes	Married	5	5	5	2	2	2
yes	31-40	married	orthodox	completed secondary and above	Primary school (1-8th grade)	House wife	No income	yes	3-highest	yes	no	0	0	3- highest	1-6 months	to stop birth	0	2	Health facilities	yes	yes	yes	Hospital (health center)	yes	yes	choosen by the service provider	not accesible	Easy to use	don't think	don't think	don't know	don't think	don't think	don't think	Supporting	Supporting	not accesible	yes	yes	yes	yes	yes	Married	3	5	3	6	2	2
yes	31-40	married	orthodox	completed secondary and above	Primary school (1-8th grade)	House wife	No income	yes	3-highest	yes	no	0	0	3- highest	1-6 months	to stop birth	0	3	Health facilities	yes	yes	yes	Hospital (health center)	yes	yes	choosen by the service provider	not accesible	Easy to use	don't think	don't think	don't know	don't think	don't think	don't think	Supporting	Supporting	not accesible	yes	yes	yes	yes	yes	Married	3	5	3	6	2	2
yes	31-40	married	orthodox	completed secondary and above	Secondary school (9th -12th grade)	House wife	No income	yes	3-highest	yes	no	0	0	3- highest	1-6 months	to stop birth	0	3	TV+health facilties+radio	yes	yes	yes	Hospital (health center)	yes	no	choosen by the service provider	not accesible	Easy to use	don't think	don't think	don't think	don't think	don't think	don't think	Supporting	Supporting	not accesible	yes	yes	yes	yes	yes	Married	5	5	5	6	2	2
yes	31-40	married	orthodox	completed secondary and above	Secondary school (9th -12th grade)	Government employee	more than 2000 birr	yes	1	No	yes	1	spontaneous	1	2-highest	to space birth	4-5	3	Health facilities	yes	yes	no	Hospital (health center)	yes	yes	choosen by the service provider	not accesible	No side effects	don't think	don't know	don't know	don't think	don't think	don't know	don't know	didnot discuss	not accesible	yes	yes	yes	no	yes	Married	5	5	5	6	2	2
yes	31-40	married	orthodox	completed secondary and above	completed secondary and above	Government employee	more than 2000 birr	yes	3-highest	yes	no	0	0	3- highest	2-highest	to stop birth	0	1	Health facilities	yes	yes	yes	Hospital (health center)	yes	yes	Husband approval	not accesible	Effective in preventing pregnancy	don't think	don't think	don't think	don't think	don't think	don't think	Supporting	Supporting	not accesible	yes	yes	yes	yes	yes	Married	5	5	5	2	2	2
yes	31-40	married	orthodox	completed secondary and above	completed secondary and above	Private employee/NGO	more than 2000 birr	yes	2	yes	no	0	0	2	2-highest	to space birth	5-10	4-highest	Health facilities	yes	yes	yes	Hospital (health center)	no	yes	choosen by the service provider	not accesible	No side effects	don't think	don't think	don't think	don't think	don't think	don't think	Supporting	Supporting	not accesible	yes	yes	yes	yes	yes	Married	5	5	5	6	2	2
yes	31-40	married	Muslim	Can’t write and read	Can write and read	Own business	1500-1999 birr	yes	3-highest	yes	no	0	0	3- highest	2-highest	to space birth	4-5	2	TV+health facilties+radio	yes	yes	yes	Hospital (health center)	no	yes	choosen by the service provider	not accesible	Reversible	don't think	don't think	don't know	don't think	don't think	don't think	Supporting	didnot discuss	not accesible	yes	yes	yes	yes	yes	Married	2	1	2	6	2	2
yes	31-40	married	Muslim	Can’t write and read	Secondary school (9th -12th grade)	House wife	No income	yes	3-highest	yes	no	0	0	3- highest	2-highest	to stop birth	0	2	Health facilities	yes	yes	yes	Hospital (health center)	no	no	Highly effective in preventing pregnancy	not accesible	Effective in preventing pregnancy	don't think	don't think	don't think	don't think	don't think	don't think	Supporting	didnot discuss	not accesible	yes	yes	yes	yes	yes	Married	5	1	5	4	2	2
yes	31-40	married	Muslim	Can write and read	Secondary school (9th -12th grade)	House wife	No income	yes	3-highest	yes	no	0	0	3- highest	2-highest	to stop birth	0	2	Friends	yes	yes	no	Hospital (health center)	no	no	choosen by the service provider	not accesible	Easy to use	yes	don't think	don't think	don't think	don't think	don't know	Supporting	Supporting	not accesible	yes	yes	yes	yes	yes	Married	5	2	5	6	2	2
yes	31-40	married	Muslim	Can write and read	completed secondary and above	House wife	No income	yes	3-highest	yes	no	0	0	3- highest	2-highest	to stop birth	0	4-highest	TV+health facilties+radio	yes	yes	yes	Hospital (health center)	yes	yes	Highly effective in preventing pregnancy	not accesible	Reversible	don't think	don't think	don't think	don't think	yes	yes	Supporting	Supporting	not accesible	yes	yes	yes	yes	yes	Married	5	2	5	4	2	2
yes	31-40	married	Muslim	Primary school (1-8th grade)	Secondary school (9th -12th grade)	House wife	No income	yes	3-highest	yes	no	0	0	3- highest	2-highest	to stop birth	0	4-highest	TV+health facilties+radio	yes	yes	no	Hospital (health center)	no	yes	choosen by the service provider	not accesible	Easy to use	yes	don't think	don't think	don't think	don't think	don't know	Supporting	Supporting	not accesible	yes	yes	yes	yes	yes	Married	5	3	5	6	1	2
yes	31-40	married	Muslim	Primary school (1-8th grade)	Secondary school (9th -12th grade)	Own business	more than 2000 birr	no	0	none	yes	2	induced	3- highest	none	to space birth	4-5	4-highest	TV+health facilties+radio	yes	yes	no	Hospital (health center)	yes	yes	choosen by the service provider	not accesible	Effective in preventing pregnancy	don't think	yes	yes	yes	yes	don't know	Against	didnot discuss	not accesible	yes	yes	yes	yes	yes	Married	5	3	5	6	1	2
yes	31-40	married	Muslim	Primary school (1-8th grade)	completed secondary and above	Own business	500-999 birr	yes	3-highest	yes	no	0	0	3- highest	2-highest	to stop birth	0	3	TV+health facilties+radio	yes	yes	yes	Hospital (health center)	yes	yes	Husband approval	not accesible	No side effects	don't think	don't think	don't think	don't think	don't think	don't think	Supporting	Supporting	not accesible	yes	yes	yes	yes	yes	Married	5	3	5	2	1	2
yes	31-40	married	Muslim	Secondary school (9th -12th grade)	completed secondary and above	House wife	No income	yes	3-highest	yes	no	0	0	3- highest	2-highest	to stop birth	0	3	TV+health facilties+radio	yes	yes	yes	Hospital (health center)	yes	yes	Highly effective in preventing pregnancy	not accesible	Reversible	don't think	don't think	don't think	don't think	yes	yes	Supporting	Supporting	not accesible	yes	yes	yes	yes	yes	Married	5	5	5	4	2	2
yes	31-40	married	Muslim	Secondary school (9th -12th grade)	completed secondary and above	Government employee	1500-1999 birr	yes	2	yes	no	0	0	2	2-highest	to stop birth	0	4-highest	Health facilities	yes	yes	yes	Hospital (health center)	yes	yes	No need of daily motivation	not accesible	Effective in preventing pregnancy	don't think	don't think	don't think	don't think	don't think	don't think	don't know	Supporting	not accesible	yes	yes	yes	yes	yes	Married	5	5	5	1	2	2
yes	31-40	married	Muslim	completed secondary and above	Primary school (1-8th grade)	House wife	No income	yes	2	yes	no	0	0	2	2-highest	to stop birth	0	4-highest	TV+health facilties+radio	yes	yes	yes	Hospital (health center)	yes	yes	choosen by the service provider	not accesible	Effective in preventing pregnancy	don't think	don't think	don't think	don't think	don't think	don't think	Supporting	Supporting	not accesible	yes	yes	yes	yes	yes	Married	3	5	3	6	2	2
yes	31-40	married	catholic	Primary school (1-8th grade)	Secondary school (9th -12th grade)	House wife	No income	yes	3-highest	yes	no	0	0	3- highest	2-highest	to stop birth	0	3	TV+health facilties+radio	yes	yes	yes	Hospital (health center)	no	no	No need of daily motivation	not accesible	Effective in preventing pregnancy	don't think	don't think	don't think	don't think	don't think	don't think	Supporting	Against	not accesible	yes	yes	yes	yes	yes	Married	5	3	5	1	1	2
yes	31-40	married	catholic	Primary school (1-8th grade)	completed secondary and above	House wife	No income	yes	3-highest	yes	no	0	0	3- highest	2-highest	to stop birth	0	2	TV+health facilties+radio	yes	yes	yes	Hospital (health center)	no	no	Husband approval	not accesible	Effective in preventing pregnancy	don't think	don't think	don't think	don't think	don't think	don't think	Supporting	didnot discuss	not accesible	yes	yes	yes	yes	yes	Married	5	3	5	2	1	2
yes	31-40	married	catholic	Secondary school (9th -12th grade)	Primary school (1-8th grade)	Government employee	1500-1999 birr	yes	3-highest	yes	no	0	0	3- highest	2-highest	to stop birth	0	2	TV+health facilties+radio	yes	yes	yes	Hospital (health center)	yes	yes	No need of daily motivation	not accesible	Effective in preventing pregnancy	don't think	don't think	don't think	don't think	don't think	don't think	don't know	didnot discuss	not accesible	yes	yes	yes	yes	yes	Married	3	5	3	1	2	2
yes	31-40	married	catholic	completed secondary and above	completed secondary and above	Government employee	more than 2000 birr	yes	2	yes	no	0	0	2	2-highest	to stop birth	0	2	TV+health facilties+radio	yes	yes	yes	Hospital (health center)	no	yes	Highly effective in preventing pregnancy	not accesible	Reversible	don't think	don't think	don't think	don't think	don't think	don't think	Supporting	didnot discuss	not accesible	yes	yes	yes	yes	yes	Married	5	5	5	4	2	2
yes	31-40	married	catholic	completed secondary and above	completed secondary and above	Government employee	more than 2000 birr	yes	3-highest	yes	no	0	0	3- highest	2-highest	to space birth	1-3	3	TV+health facilties+radio	yes	yes	yes	Hospital (health center)	yes	yes	Husband approval	not accesible	Reversible	don't think	don't think	don't know	don't think	don't think	don't think	Supporting	didnot discuss	not accesible	yes	yes	yes	yes	yes	Married	5	5	5	2	2	2
yes	31-40	married	protestant	Can write and read	Can’t write and read	Daily laborer	500-999 birr	yes	3-highest	No	no	0	0	3- highest	2-highest	to stop birth	0	2	Health facilities	yes	no	no	Hospital (health center)	yes	yes	Husband approval	not accesible	Effective in preventing pregnancy	yes	yes	yes	yes	yes	don't think	Supporting	Supporting	not accesible	yes	yes	yes	yes	yes	Married	1	2	1	2	2	2
yes	31-40	married	protestant	Can write and read	completed secondary and above	House wife	No income	yes	2	yes	no	0	0	2	2-highest	to space birth	1-3	4-highest	TV+health facilties+radio	yes	yes	yes	Hospital (health center)	no	no	choosen by the service provider	not accesible	Effective in preventing pregnancy	don't know	don't think	don't think	yes	don't think	don't think	don't know	Supporting	not accesible	yes	yes	yes	yes	yes	Married	5	2	5	6	2	2
yes	31-40	married	protestant	Primary school (1-8th grade)	Secondary school (9th -12th grade)	Own business	1000-1499 birr	yes	2	yes	no	0	0	2	2-highest	to stop birth	0	3	TV+health facilties+radio	yes	yes	yes	Hospital (health center)	no	yes	Husband approval	not accesible	Effective in preventing pregnancy	don't think	don't think	don't know	don't think	don't think	don't think	Supporting	Supporting	not accesible	yes	yes	yes	no	no	Married	5	3	5	2	1	2
yes	31-40	married	protestant	Secondary school (9th -12th grade)	completed secondary and above	House wife	No income	yes	3-highest	yes	no	0	0	3- highest	7 months- 2 years	to space birth	4-5	4-highest	TV+health facilties+radio	yes	yes	yes	Hospital (health center)	yes	no	No weight gain	not accesible	Effective in preventing pregnancy	don't know	yes	don't know	don't know	yes	yes	Against	Against	not accesible	yes	yes	yes	yes	yes	Married	5	5	5	3	2	2
yes	31-40	married	protestant	Secondary school (9th -12th grade)	completed secondary and above	Government employee	500-999 birr	yes	3-highest	yes	no	0	0	3- highest	2-highest	to space birth	5-10	3	TV+health facilties+radio	yes	yes	yes	Hospital (health center)	yes	no	Told by a friend to use	not accesible	No side effects	don't think	don't know	don't think	don't think	yes	yes	don't know	Against	not accesible	yes	yes	yes	yes	yes	Married	5	5	5	5	2	2
yes	31-40	married	protestant	Secondary school (9th -12th grade)	completed secondary and above	Government employee	more than 2000 birr	yes	3-highest	yes	no	0	0	3- highest	2-highest	to stop birth	0	4-highest	TV+health facilties+radio	yes	yes	yes	Hospital (health center)	no	no	No need of daily motivation	not accesible	Effective in preventing pregnancy	don't think	don't think	don't think	don't think	don't think	don't think	don't know	didnot discuss	not accesible	yes	yes	yes	yes	yes	Married	5	5	5	1	2	2
yes	31-40	married	protestant	Secondary school (9th -12th grade)	completed secondary and above	Private employee/NGO	more than 2000 birr	yes	2	yes	no	0	0	2	2-highest	to stop birth	0	2	Health facilities	yes	yes	yes	Hospital (health center)	yes	yes	No need of daily motivation	not accesible	No side effects	don't think	don't think	don't think	don't think	don't think	don't think	Supporting	Supporting	not accesible	yes	yes	yes	yes	yes	Married	5	5	5	1	2	2
yes	31-40	married	protestant	completed secondary and above	completed secondary and above	Private employee/NGO	more than 2000 birr	yes	2	yes	no	0	0	2	2-highest	to stop birth	0	4-highest	TV+health facilties+radio	yes	yes	yes	Hospital (health center)	yes	yes	No need of daily motivation	not accesible	Effective in preventing pregnancy	don't think	don't think	don't think	don't think	don't think	don't think	don't know	Supporting	not accesible	yes	yes	yes	yes	yes	Married	5	5	5	1	2	2
yes	31-40	married	protestant	completed secondary and above	completed secondary and above	Private employee/NGO	more than 2000 birr	yes	3-highest	yes	no	0	0	3- highest	1-6 months	to stop birth	0	4-highest	TV+health facilties+radio	yes	yes	yes	Hospital (health center)	yes	yes	choosen by the service provider	not accesible	Effective in preventing pregnancy	don't think	don't think	don't think	don't think	don't think	don't think	Supporting	Supporting	not accesible	yes	yes	yes	yes	yes	Married	5	5	5	6	2	2
yes	31-40	married	protestant	completed secondary and above	completed secondary and above	Private employee/NGO	more than 2000 birr	yes	3-highest	yes	no	0	0	3- highest	2-highest	to stop birth	0	3	TV+health facilties+radio	yes	yes	yes	Hospital (health center)	yes	yes	No need of daily motivation	not accesible	Reversible	don't think	don't think	don't think	don't think	don't think	don't think	Supporting	Supporting	not accesible	yes	yes	yes	yes	yes	Married	5	5	5	1	2	2
yes	31-40	divorced	orthodox	Can’t write and read	Secondary school (9th -12th grade)	Daily laborer	500-999 birr	yes	1	yes	yes	2	induced	1	2-highest	to space birth	1-3	3	Health facilities	yes	yes	yes	Hospital (health center)	no	yes	choosen by the service provider	not accesible	Effective in preventing pregnancy	yes	don't think	don't think	don't think	don't think	don't think	not accesible	Supporting	not accesible	yes	yes	yes	yes	yes	Single/divorced/widowed	5	1	5	6	2	2
yes	31-40	divorced	Muslim	completed secondary and above	no husband	Government employee	1500-1999 birr	no	0	yes	yes	1	spontaneous	none	none	to space birth	1-3	2	Health facilities	yes	yes	yes	Hospital (health center)	yes	no	Highly effective in preventing pregnancy	not accesible	Effective in preventing pregnancy	don't think	don't think	don't think	don't think	don't think	don't know	Supporting	Supporting	not accesible	yes	yes	yes	yes	yes	Single/divorced/widowed	5	5	0	4	2	2
yes	31-40	divorced	catholic	completed secondary and above	completed secondary and above	Private employee/NGO	more than 2000 birr	yes	3-highest	yes	no	0	0	3- highest	2-highest	to stop birth	0	4-highest	TV+health facilties+radio	yes	yes	yes	Hospital (health center)	yes	yes	No need of daily motivation	not accesible	Effective in preventing pregnancy	don't think	don't think	don't think	don't think	don't think	don't think	not accesible	Supporting	not accesible	yes	yes	yes	yes	yes	Single/divorced/widowed	5	5	5	1	2	2
yes	31-40	divorced	protestant	completed secondary and above	completed secondary and above	Private employee/NGO	more than 2000 birr	yes	2	yes	no	0	0	2	2-highest	to stop birth	0	4-highest	TV+health facilties+radio	yes	yes	yes	Hospital (health center)	no	no	No need of daily motivation	not accesible	Effective in preventing pregnancy	don't think	don't know	don't think	don't think	yes	don't think	not accesible	didnot discuss	not accesible	yes	yes	yes	yes	yes	Single/divorced/widowed	5	5	5	1	2	2
yes	31-40	divorced	protestant	completed secondary and above	completed secondary and above	Private employee/NGO	more than 2000 birr	yes	3-highest	yes	no	0	0	3- highest	2-highest	to stop birth	0	4-highest	TV+health facilties+radio	yes	yes	yes	Hospital (health center)	yes	yes	Highly effective in preventing pregnancy	not accesible	Reversible	don't think	don't think	don't think	don't think	don't think	don't think	don't know	didnot discuss	not accesible	yes	yes	yes	yes	yes	Single/divorced/widowed	5	5	5	4	2	2
yes	41-49	married	orthodox	Can write and read	Primary school (1-8th grade)	House wife	No income	yes	3-highest	yes	no	0	0	3- highest	2-highest	to stop birth	0	2	Health facilities	yes	yes	yes	Hospital (health center)	no	yes	Husband approval	not accesible	No side effects	don't think	don't think	don't think	don't think	don't think	yes	Supporting	didnot discuss	not accesible	yes	yes	yes	yes	yes	Married	3	2	3	2	2	2
yes	41-49	married	orthodox	completed secondary and above	Secondary school (9th -12th grade)	Government employee	more than 2000 birr	yes	3-highest	yes	no	0	0	3- highest	2-highest	to stop birth	0	2	TV+health facilties+radio	yes	yes	yes	Hospital (health center)	no	yes	Highly effective in preventing pregnancy	not accesible	Effective in preventing pregnancy	don't think	don't think	don't think	don't think	don't think	don't think	don't know	didnot discuss	not accesible	yes	yes	yes	yes	yes	Married	5	5	5	4	2	2
yes	41-49	married	orthodox	completed secondary and above	Secondary school (9th -12th grade)	Private employee/NGO	more than 2000 birr	yes	3-highest	yes	no	0	0	3- highest	2-highest	to stop birth	0	4-highest	TV+health facilties+radio	yes	yes	no	Private clinic	no	yes	Told by a friend to use	not accesible	No side effects	don't think	don't think	don't think	don't think	don't think	don't think	Supporting	Supporting	not accesible	yes	yes	yes	yes	yes	Married	5	5	5	5	2	2
yes	41-49	married	Muslim	Can’t write and read	Can’t write and read	Own business	more than 2000 birr	yes	3-highest	yes	no	0	0	3- highest	2-highest	to stop birth	0	4-highest	TV+health facilties+radio	yes	yes	yes	Hospital (health center)	no	yes	No need of daily motivation	not accesible	Effective in preventing pregnancy	don't know	don't know	don't know	don't think	don't think	don't know	Supporting	didnot discuss	not accesible	yes	yes	yes	yes	yes	Married	1	1	1	1	2	2
yes	41-49	married	protestant	Secondary school (9th -12th grade)	completed secondary and above	Government employee	more than 2000 birr	yes	2	yes	no	0	0	2	2-highest	to stop birth	0	2	Health facilities	yes	yes	yes	Hospital (health center)	yes	yes	No need of daily motivation	not accesible	Effective in preventing pregnancy	don't think	don't think	don't think	don't think	don't think	don't think	Supporting	Supporting	not accesible	yes	yes	yes	yes	yes	Married	5	5	5	1	2	2
yes	41-49	married	protestant	Secondary school (9th -12th grade)	completed secondary and above	Private employee/NGO	more than 2000 birr	yes	2	yes	no	0	0	2	2-highest	to stop birth	0	4-highest	Health facilities	yes	yes	yes	Hospital (health center)	yes	yes	Husband approval	not accesible	No side effects	don't think	don't think	don't think	don't think	don't think	don't think	Supporting	Supporting	not accesible	yes	yes	yes	yes	yes	Married	5	5	5	2	2	2
yes	41-49	married	others	completed secondary and above	completed secondary and above	Private employee/NGO	more than 2000 birr	yes	2	yes	no	0	0	2	2-highest	to stop birth	0	4-highest	TV+health facilties+radio	yes	yes	yes	Hospital (health center)	yes	yes	choosen by the service provider	not accesible	Effective in preventing pregnancy	don't think	don't think	don't think	don't think	don't think	don't think	Supporting	Supporting	not accesible	yes	yes	yes	yes	yes	Married	5	5	5	6	2	2
[truncated: 9 more columns]
